# Supplementary material for: The battle of the sexes starts in the oviduct: modulation of oviductal transcriptome by X and Y-bearing spermatozoa
Source: BMC Genomics. 2014 May 21;15(1):293. doi: 10.1186/1471-2164-15-293 (PMC4035082; doi:10.1186/1471-2164-15-293)
Supplement: Supplementary file 1 — Additional file 1: List of candidate transcripts differentially expressed in the oviduct in the presence of Y-bearing spermatozoa compared to X-bearing spermatozoa (P-value < 0.05). (XLS 152 KB) [file 12864_2013_6062_MOESM1_ESM.xls]

## Sheet: Dataset 1 transcripts p <0.05
TITLE The Battle of the Sexes starts in the oviduct AUTHORS Almiñana C1,2, Caballero I1, Heath PR3, Maleki-Dizaji S4, Parrilla I2, Cuello C2, Gil MA2, Vazquez JL2, Vazquez JM2, Roca J2, Martinez EA2, Holt WV1 and Fazeli A1*. Additional File 1. List of candidate transcripts differentially expressed in the oviduct in the presence of Y- chromosome bearing spermatozoa compared to the presence of X-ch…
Probe Set ID Affymetrix Porcine GeneChip Array	Gene Symbol	Homologous Human gene ID	Fold Change (Log2)	P value	Regulation in oviduct with Y sperm	Gene Name
"Ssc.17821.1.A1_at"	FAM135A	ENSG00000082269	0.354994	0.000529087	up
"Ssc.18461.1.A1_at"	RCL1	ENSG00000120158	-0.449424	0.00103156	down	RNA 3-terminal phosphate cyclase-like protein (HSPC338). [Source:Uniprot/SWISSPROT;Acc:Q9Y2P8]
"AFFX-r2-Ec-bioB-5_at"	bioB		0.33311	0.0012945	up
"Ssc.23929.1.A1_at"	PMCHL1	ENSG00000168967	-0.410892	0.00149905	down	Pro-MCH variant (Fragment). [Source:Uniprot/SWISSPROT;Acc:Q16048]
"Ssc.9957.1.A1_at"	CCL8	ENSG00000108700	0.352562	0.00186423	up	Small inducible cytokine A8 precursor (CCL8) (Monocyte chemotactic protein 2) (MCP-2) (Monocyte chemoattractant protein 2) (HC14) [Contains: MCP-2(6-76)]. [Source:Uniprot/SWISSPROT;Acc:P80075]
"AFFX-r2-Ec-bioB-3_at"	bioB		0.328256	0.00202727	up
"Ssc.31198.3.S1_at"	DUS3L	ENSG00000141994	-0.269804	0.00216782	down
"Ssc.11514.1.A1_at"	RPRD1B	ENSG00000101413	0.283041	0.00218473	up
"AFFX-r2-Ec-bioC-3_at"	bioC		0.30745	0.00233135	up
"Ssc.9496.1.A1_at"	PDE1A	ENSG00000115252	0.356569	0.00253798	up	Calcium/calmodulin-dependent 3,5-cyclic nucleotide phosphodiesterase 1A (EC 3.1.4.17) (Cam-PDE 1A) (61 kDa Cam-PDE) (hCam-1). [Source:Uniprot/SWISSPROT;Acc:P54750]
"AFFX-r2-Ec-bioC-5_at"	bioC		0.327532	0.00255556	up
"Ssc.13107.1.A1_at"	ZPBP	ENSG00000042813	-0.329882	0.0029345	down	zona pellucida binding protein [Homo sapiens]. [Source:RefSeq;Acc:NM_007009]
"AFFX-Ssc-r2-Bs-phe-5_at"	pheA		0.333723	0.00317411	up
"Ssc.29176.1.A1_at"	EHD4	ENSG00000103966	-0.309121	0.00352507	down	EH-domain containing protein 4 (FKSG7 protein) (Hepatocellular carcinoma-associated protein 10/11). [Source:Uniprot/SWISSPROT;Acc:Q9H223]
"Ssc.60.1.A1_at"	OPTC	ENSG00000188770	0.336055	0.00368557	up	Opticin precursor (Oculoglycan). [Source:Uniprot/SWISSPROT;Acc:Q9UBM4]
"AFFX-Ssc-r2-Ec-bioB-3_at"	bioB		0.340881	0.00392249	up
"Ssc.764.1.A1_at"	PDLIM7	ENSG00000196923	-0.36	0.00400379	down	enigma protein isoform 1; LIM domain protein; 1110003B01Rik [Homo sapiens]. [Source:RefSeq;Acc:NM_005451]
"Ssc.6108.1.A1_at"	LRP1B	ENSG00000168702	-0.274766	0.00412811	down	Low-density lipoprotein receptor-related protein 1B precursor (Low- density lipoprotein receptor-related protein-deleted in tumor) (LRP- DIT). [Source:Uniprot/SWISSPROT;Acc:Q9NZR2]
"Ssc.14191.1.A1_at"	SART3	ENSG00000075856	0.302084	0.00426755	up	squamous cell carcinoma antigen recognized by T cells 3; tat-interacting protein of 110 kDa [Homo sapiens]. [Source:RefSeq;Acc:NM_014706]
"Ssc.16633.1.S1_at"	TRO	ENSG00000067445	0.269339	0.00428553	up	Trophinin (MAGE-D3 antigen). [Source:Uniprot/SWISSPROT;Acc:Q12816]
"Ssc.25161.1.A1_at"	ADH1C	ENSG00000187758	0.318642	0.00453661	up	Alcohol dehydrogenase alpha chain (EC 1.1.1.1). [Source:Uniprot/SWISSPROT;Acc:P07327]
"Ssc.428.9.A1_at"	TCA	ENSG00000166056	-0.299259	0.00456223	down	T-cell receptor alpha chain C region. [Source:Uniprot/SWISSPROT;Acc:P01848]
"Ssc.19357.1.S1_at"	MARCO	ENSG00000019169	-0.30203	0.00463361	down	Macrophage receptor MARCO (Macrophage receptor with collagenous structure). [Source:Uniprot/SWISSPROT;Acc:Q9UEW3]
"Ssc.28481.1.A1_at"	GPN3	ENSG00000111231	-0.389369	0.00502656	down	protein x 0004 [Homo sapiens]. [Source:RefSeq;Acc:NM_016301]
"Ssc.25729.1.S1_at"	UBE2U	ENSG00000177414	-0.312646	0.00511195	down
"AFFX-BioB-3_at"	bioB		0.33626	0.00538125	up
"Ssc.19160.1.S1_at"	VPS72	ENSG00000163159	0.318787	0.00540962	up	YL-1 protein (Transcription factor-like 1). [Source:Uniprot/SWISSPROT;Acc:Q15906]
"AFFX-BioC-3_at"	bioC		0.283872	0.00552273	up
"Ssc.7206.1.A1_at"	TTC21B	ENSG00000123607	-0.365522	0.0057249	down	tetratricopeptide repeat domain 21B [Source:RefSeq_peptide;Acc:NP_079029]
"Ssc.18086.1.A1_at"	MYO3B	ENSG00000071909	0.303128	0.00575645	up	Myosin IIIB (EC 2.7.1.37). [Source:Uniprot/SWISSPROT;Acc:Q8WXR4]
"Ssc.17241.1.S1_at"	KCNIP4	ENSG00000185774	-0.252082	0.00580344	down	potassium channel-interacting protein 4 isoform 2; calsenilin-like protein; potassium channel-interacting protein 4 [Homo sapiens]. [Source:RefSeq;Acc:NM_147181]
"Ssc.2872.1.A1_at"	SUMF1	ENSG00000144455	-0.282208	0.00601173	down	Sulfatase modifying factor 1 precursor (C-alpha-formyglycine- generating enzyme 1). [Source:Uniprot/SWISSPROT;Acc:Q8NBK3]
"Ssc.24277.1.S1_at"	USP45	ENSG00000123552	-0.308289	0.00610885	down	USP45 protein. [Source:Uniprot/SPTREMBL;Acc:Q9BRU1]
"AFFX-Ssc-r2-Ec-bioC-5_at"	bioC		0.26299	0.00621311	up
"Ssc.16019.1.S1_at"	POU1F1	ENSG00000064835	-0.367336	0.00622423	down	Pituitary-specific positive transcription factor 1 (Pit-1) (Growth hormone factor 1) (GHF-1). [Source:Uniprot/SWISSPROT;Acc:P28069]
"Ssc.750.1.S1_at"	PROKR1	ENSG00000169618	-0.368564	0.00647387	down	Prokineticin receptor 1 (PK-R1) (G protein-coupled receptor 73) (GPR73a) (G protein-coupled receptor ZAQ). [Source:Uniprot/SWISSPROT;Acc:Q8TCW9]
"Ssc.909.1.S1_at"	XIRP2	ENSG00000163092	-0.313689	0.00650302	down
"Ssc.26950.1.S1_at"	TFPI	ENSG00000003436	-0.221488	0.00658723	down	Tissue factor pathway inhibitor precursor (TFPI) (Lipoprotein- associated coagulation inhibitor) (LACI) (Extrinsic pathway inhibitor) (EPI). [Source:Uniprot/SWISSPROT;Acc:P10646]
"Ssc.319.1.S1_at"	SFTPD	ENSG00000133661	-0.292833	0.0066668	down	Pulmonary surfactant-associated protein D precursor (SP-D) (PSP-D). [Source:Uniprot/SWISSPROT;Acc:P35247]
"Ssc.14333.1.A1_at"	Q8NAV9	ENSG00000179136	-0.260782	0.00669573	down	PREDICTED: hypothetical protein XP_499594 [Source:RefSeq_peptide;Acc:XP_499594]
"Ssc.30299.1.A1_at"	KIAA1429	ENSG00000164944	-0.347203	0.00677415	down
"Ssc.8393.1.A1_at"	SYN2	ENSG00000157152	-0.36459	0.00688415	down	Synapsin II. [Source:Uniprot/SWISSPROT;Acc:Q92777]
"Ssc.4073.2.S1_at"	C6orf106	ENSG00000196821	-0.258669	0.00691572	down
"Ssc.24177.1.A1_at"	AUTS2	ENSG00000158321	0.321023	0.00745997	up	Autism susceptibility gene 2 protein. [Source:Uniprot/SWISSPROT;Acc:Q8WXX7]
"Ssc.17808.1.S1_at"	PIP5K3	ENSG00000188093	-0.244355	0.00750165	down	14 kDa protein [Source:IPI;Acc:IPI00412314]
"AFFX-BioB-5_at"	bioB		0.316073	0.0075168	up
"Ssc.14345.1.A1_at"	NOS1AP	ENSG00000198929	-0.267508	0.00763091	down	C-terminal PDZ domain ligand of neuronal nitric oxide synthase; ligand of neuronal nitric oxide synthase with carboxyl-terminal PDZ domain [Homo sapiens]. [Source:RefSeq;Acc:NM_014697]
"Ssc.24081.1.S1_at"	FAM174A	ENSG00000174132	-0.357413	0.00768086	down	HGS_RE408 [Homo sapiens]. [Source:RefSeq;Acc:NM_198507]
"Ssc.25127.1.A1_at"	SLC16A12	ENSG00000152779	0.409967	0.00768346	up	similar monocarboxylate transporter [Homo sapiens]. [Source:RefSeq;Acc:NM_213606]
"Ssc.12936.1.A1_at"	KERA	ENSG00000139330	-0.349139	0.00797019	down	Keratocan precursor (KTN) (Keratan sulfate proteoglycan keratocan). [Source:Uniprot/SWISSPROT;Acc:O60938]
"Ssc.30116.1.A1_at"	ADCY9	ENSG00000162104	0.265521	0.00807133	up	Adenylate cyclase, type IX (EC 4.6.1.1) (ATP pyrophosphate-lyase) (Adenylyl cyclase). [Source:Uniprot/SWISSPROT;Acc:O60503]
"Ssc.7602.1.A1_at"	TMEM181	ENSG00000146433	-0.221896	0.00819871	down	PREDICTED: KIAA1423 [Source:RefSeq_peptide;Acc:XP_376550]
"Ssc.18439.1.S1_at"	KLHL36	ENSG00000135686	0.22563	0.00820709	up
"Ssc.21280.2.A1_at"	CDC27	ENSG00000004897	-0.325488	0.0083744	down	Cell division cycle protein 27 homolog (CDC27Hs) (H-NUC). [Source:Uniprot/SWISSPROT;Acc:P30260]
"AFFX-BioC-5_at"	bioC		0.287735	0.00840252	up
"Ssc.15024.1.A1_at"	DRG1	ENSG00000185721	0.272239	0.00848452	up	Developmentally regulated GTP-binding protein 1 (DRG 1). [Source:Uniprot/SWISSPROT;Acc:Q9Y295]
"Ssc.23261.2.A1_a_at"	GART	ENSG00000159131	0.298417	0.0084889	up	Trifunctional purine biosynthetic protein adenosine-3 [Includes: Phosphoribosylamine--glycine ligase (EC 6.3.4.13) (GARS) (Glycinamide ribonucleotide synthetase) (Phosphoribosylglycinamide synthetase); Phosphoribosylformylglycinamidine cyclo-ligase (EC 6.
"Ssc.27448.1.S1_at"	ACSBG1	ENSG00000103740	0.302433	0.00868343	up	lipidosin; bubblegum; very long-chain acyl-CoA synthetase [Homo sapiens]. [Source:RefSeq;Acc:NM_015162]
"Ssc.17872.1.A1_at"	NR2F1	ENSG00000175745	-0.368907	0.00903014	down	COUP transcription factor 1 (COUP-TF1) (COUP-TF I) (V-ERBA related protein EAR-3). [Source:Uniprot/SWISSPROT;Acc:P10589]
"Ssc.7790.1.S1_at"	WDR51B	ENSG00000139323	-0.39172	0.00907939	down	TUWD12 [Homo sapiens]. [Source:RefSeq;Acc:NM_172240]
"Ssc.3917.1.S1_at"	SERPINA3	ENSG00000196136	-0.271119	0.00926409	down	Alpha-1-antichymotrypsin precursor (ACT). [Source:Uniprot/SWISSPROT;Acc:P01011]
"Ssc.30649.1.A1_at"	ZCCHC7	ENSG00000147905	-0.255043	0.00928195	down	zinc finger, CCHC domain containing 7 [Homo sapiens]. [Source:RefSeq;Acc:NM_032226]
"Ssc.28385.1.A1_at"	CTNNA3	ENSG00000183230	0.313634	0.00933158	up	catenin, alpha 3; alpha-catenin-like protein; alpha-T-catenin [Homo sapiens]. [Source:RefSeq;Acc:NM_013266]
"Ssc.12597.2.A1_at"	CCDC110	ENSG00000168491	-0.273627	0.00945369	down	KM-HN-1 protein [Source:RefSeq_peptide;Acc:NP_689988]
"Ssc.7545.1.A1_at"	RAD54B	ENSG00000197275	0.240558	0.00947155	up	DNA repair and recombination protein RAD54B (EC 3.6.1.-) (RAD54 homolog B). [Source:Uniprot/SWISSPROT;Acc:Q9Y620]
"Ssc.29292.1.A1_at"	SLIT3	ENSG00000184347	0.36065	0.00956361	up	Slit homolog 3 protein precursor (Slit-3) (Multiple epidermal growth factor-like domains 5) (UNQ691/PRO1336). [Source:Uniprot/SWISSPROT;Acc:O75094]
"Ssc.9876.1.A1_at"	SNX9	ENSG00000130340	-0.318131	0.00984255	down	Sorting nexin 9 (SH3 and PX domain-containing protein 1) (SDP1 protein). [Source:Uniprot/SWISSPROT;Acc:Q9Y5X1]
"Ssc.1683.1.S1_at"	SLC25A16	ENSG00000122912	-0.338092	0.0100734	down	Graves disease carrier protein (GDC) (Graves disease autoantigen) (GDA) (Mitochondrial solute carrier protein homolog). [Source:Uniprot/SWISSPROT;Acc:P16260]
"Ssc.8038.3.S1_at"	CPEB4	ENSG00000113742	-0.276274	0.0101511	down	cytoplasmic polyadenylation element binding protein 4 [Homo sapiens]. [Source:RefSeq;Acc:NM_030627]
"Ssc.9704.1.A1_at"	RBBP4	ENSG00000162521	0.264744	0.0104884	up	Chromatin assembly factor 1 subunit C (CAF-1 subunit C) (Chromatin assembly factor I p48 subunit) (CAF-I 48 kDa subunit) (CAF-Ip48) (Retinoblastoma binding protein p48) (Retinoblastoma-binding protein 4) (RBBP-4) (MSI1 protein homolog). [Source:Uniprot/SW
"Ssc.25792.2.A1_at"	PIGP	ENSG00000185808	0.317516	0.0106262	up	Phosphatidylinositol N-acetylglucosaminyltransferase subunit P (EC 2.4.1.198) (Phosphatidylinositol-glycan biosynthesis, class P protein) (PIG-P) (Down syndrome critical region protein 5) (Down syndrome critical region protein C). [Source:Uniprot/SWISSPRO
"Ssc.24950.1.S1_at"	ZBTB1	ENSG00000126804	-0.333957	0.0106264	down	Zinc finger and BTB domain containing protein 1. [Source:Uniprot/SWISSPROT;Acc:Q9Y2K1]
"Ssc.13337.1.A1_at"	FARP2	ENSG00000006607	-0.3364	0.0107953	down	FERM, RhoGEF and pleckstrin domain protein 2 [Source:RefSeq_peptide;Acc:NP_055623]
"Ssc.24346.1.S1_at"	TMEM150	ENSG00000168890	0.230737	0.0109777	up	fasting-inducible integral membrane protein TM6P1 [Homo sapiens]. [Source:RefSeq;Acc:NM_153342]
"Ssc.14353.1.A1_at"	ARID5B	ENSG00000150347	-0.277377	0.0110463	down	AT-rich interactive domain-containing protein 5B (ARID domain- containing protein 5B) (Mrf1-like) (Modulator recognition factor 2) (Mrf-2). [Source:Uniprot/SWISSPROT;Acc:Q14865]
"Ssc.24982.1.S1_at"	FABP7	ENSG00000164434	0.265647	0.0110591	up	Fatty acid-binding protein, brain (B-FABP) (Brain lipid-binding protein) (BLBP) (Mammary derived growth inhibitor related). [Source:Uniprot/SWISSPROT;Acc:O15540]
"Ssc.28230.1.A1_at"	DMAP1	ENSG00000196145	-0.244877	0.0113542	down	49 kDa protein [Source:IPI;Acc:IPI00477516]
"Ssc.26240.1.S1_at"	FAM129A	ENSG00000135842	0.248971	0.0118179	up	Niban protein. [Source:Uniprot/SWISSPROT;Acc:Q9BZQ8]
"AFFX-r2-Ec-bioB-M_at"	bioB		0.270385	0.0118842	up
"Ssc.22623.3.A1_at"	ZIM2	ENSG00000198300	-0.253611	0.0119472	down	Zinc finger imprinted 2. [Source:Uniprot/SWISSPROT;Acc:Q9NZV7]
"Ssc.3407.1.S1_at"	TMEM181	ENSG00000146433	-0.21029	0.0120106	down	PREDICTED: KIAA1423 [Source:RefSeq_peptide;Acc:XP_376550]
"AFFX-Ssc-r2-Ec-bioB-5_at"	bioB		0.255931	0.0120509	up
"Ssc.18539.1.A1_at"	TMEM70	ENSG00000175606	-0.238071	0.0122068	down
"Ssc.428.14.S1_at"	TCA	ENSG00000166056	0.366583	0.0122495	up	T-cell receptor alpha chain C region. [Source:Uniprot/SWISSPROT;Acc:P01848]
"Ssc.8359.2.A1_at"	SEMA6A	ENSG00000092421	-0.29965	0.0125087	down	Semaphorin 6A precursor (Semaphorin VIA) (Sema VIA) (Semaphorin 6A-1) (SEMA6A-1). [Source:Uniprot/SWISSPROT;Acc:Q9H2E6]
"Ssc.18549.1.S1_at"	ADIPOQ	ENSG00000181092	-0.277859	0.0125432	down	Adiponectin precursor (Adipocyte, C1q and collagen domain containing protein) (30 kDa adipocyte complement-related protein) (ACRP30) (Adipose most abundant gene transcript 1) (apM-1) (Gelatin-binding protein). [Source:Uniprot/SWISSPROT;Acc:Q15848]
"Ssc.15975.1.S1_at"	MTR	ENSG00000116984	-0.236694	0.0126296	down	Methionine synthase (EC 2.1.1.13) (5-methyltetrahydrofolate-- homocysteine methyltransferase) (Methionine synthase, vitamin-B12 dependent) (MS). [Source:Uniprot/SWISSPROT;Acc:Q99707]
"Ssc.7515.1.A1_at"	NFATC2IP	ENSG00000176953	-0.347132	0.0129193	down	nuclear factor of activated T-cells, cytoplasmic, calcineurin-dependent 2 interacting protein [Homo sapiens]. [Source:RefSeq;Acc:NM_032815]
"Ssc.11075.3.S1_a_at"	TVB1	ENSG00000186144	0.279648	0.013121	up	T-cell receptor beta chain C region. [Source:Uniprot/SWISSPROT;Acc:P01850]
"Ssc.30225.1.A1_at"	GPR1	ENSG00000183671	0.252053	0.0131924	up	Probable G protein-coupled receptor GPR1. [Source:Uniprot/SWISSPROT;Acc:P46091]
"Ssc.29645.1.A1_at"	RRM2B	ENSG00000048392	-0.283934	0.0133276	down	ribonucleotide reductase M2 B (TP53 inducible); p53-inducible ribonucleotide reductase small subunit 2 homolog [Homo sapiens]. [Source:RefSeq;Acc:NM_015713]
"Ssc.295.1.A1_at"	GLS	ENSG00000115419	-0.200856	0.013394	down	Glutaminase, kidney isoform, mitochondrial precursor (EC 3.5.1.2) (GLS) (L-glutamine amidohydrolase) (K-glutaminase). [Source:Uniprot/SWISSPROT;Acc:O94925]
"AFFX-BioB-M_at"	bioB		0.304479	0.0134087	up
"Ssc.27002.1.S1_at"	ITIH1	ENSG00000055957	-0.241474	0.0134715	down	Inter-alpha-trypsin inhibitor heavy chain H1 precursor (ITI heavy chain H1) (Inter-alpha-inhibitor heavy chain 1) (Inter-alpha-trypsin inhibitor complex component III) (Serum-derived hyaluronan-associated protein) (SHAP). [Source:Uniprot/SWISSPROT;Acc:P19
"Ssc.8039.1.A1_at"	UCK2	ENSG00000143179	0.298114	0.0136768	up	Uridine-cytidine kinase 2 (EC 2.7.1.48) (UCK 2) (Uridine monophosphokinase 2) (Cytidine monophosphokinase 2). [Source:Uniprot/SWISSPROT;Acc:Q9BZX2]
"Ssc.29349.1.A1_at"	HECW1	ENSG00000002746	-0.24059	0.014438	down	NEDD4-like ubiquitin-protein ligase 1; HECT type E3 ubiquitin ligase [Homo sapiens]. [Source:RefSeq;Acc:NM_015052]
"Ssc.15216.1.S1_at"	GBA2	ENSG00000070610	0.217408	0.0144446	up	bile acid beta-glucosidase [Homo sapiens]. [Source:RefSeq;Acc:NM_020944]
"Ssc.18726.1.A1_at"	ERBB4	ENSG00000178568	0.267557	0.0146569	up	Receptor protein-tyrosine kinase erbB-4 precursor (EC 2.7.1.112) (p180erbB4) (Tyrosine kinase-type cell surface receptor HER4). [Source:Uniprot/SWISSPROT;Acc:Q15303]
"Ssc.14101.1.A1_at"	KIAA1370	ENSG00000047346	0.251589	0.0146939	up
"Ssc.30142.1.A1_at"	C4orf18	ENSG00000164125	-0.318927	0.0147463	down
"Ssc.28444.1.A1_at"	WHSC2	ENSG00000185049	-0.202148	0.0148088	down	Negative elongation factor A (NELF-A) (Wolf-Hirshhorn syndrome candidate 2 protein) (P/OKcl.15). [Source:Uniprot/SWISSPROT;Acc:Q9H3P2]
"Ssc.15304.1.S1_at"	HYI	ENSG00000178922	0.223158	0.0150657	up
"Ssc.16279.1.S1_at"	IGHM	ENSG00000130076	0.200942	0.0151484	up	Ig alpha-1 chain C region. [Source:Uniprot/SWISSPROT;Acc:P01876]
"Ssc.19396.1.A1_at"	ATG16L2	ENSG00000168010	-0.299152	0.015393	down
"Ssc.1991.1.A1_at"	UBE2K	ENSG00000078140	-0.335789	0.0154178	down	Ubiquitin-conjugating enzyme E2-25 kDa (EC 6.3.2.19) (Ubiquitin- protein ligase) (Ubiquitin carrier protein) (E2(25K)) (Huntingtin interacting protein 2) (HIP-2). [Source:Uniprot/SWISSPROT;Acc:P61086]
"Ssc.29339.1.A1_at"	SP3	ENSG00000172845	0.204103	0.015436	up	Transcription factor Sp3 (SPR-2). [Source:Uniprot/SWISSPROT;Acc:Q02447]
"Ssc.28608.1.S1_at"	SPAG5	ENSG00000076382	0.238495	0.0159178	up	Sperm associated antigen 5 (Astrin) (Mitotic spindle associated protein p126) (MAP126) (Deepest). [Source:Uniprot/SWISSPROT;Acc:Q96R06]
"Ssc.126.1.S1_at"	CSN1S1	ENSG00000126545	-0.281808	0.0159755	down	Alpha-s1 casein precursor [Contains: Casoxin D]. [Source:Uniprot/SWISSPROT;Acc:P47710]
"Ssc.20386.1.S1_at"	CDKN2AIP	ENSG00000168564	-0.294067	0.0159951	down	collaborates/cooperates with ARF (alternate reading frame) protein [Homo sapiens]. [Source:RefSeq;Acc:NM_017632]
"Ssc.19389.1.A1_at"	C15orf48	ENSG00000166920	0.35396	0.0160422	up	Normal mucosa of esophagus specific gene 1 protein (FOAP-11 protein). [Source:Uniprot/SWISSPROT;Acc:Q9C002]
"Ssc.13374.1.A1_at"	UBA6	ENSG00000033178	0.301159	0.0160994	up
"Ssc.1913.1.A1_at"	SLMO2	ENSG00000101166	-0.28056	0.0163514	down	Protein C20orf45 (CGI-107). [Source:Uniprot/SWISSPROT;Acc:Q9Y3B1]
"Ssc.9369.1.A1_at"	WEE1	ENSG00000166483	0.315175	0.0163577	up	Wee1-like protein kinase (EC 2.7.1.112) (WEE1hu). [Source:Uniprot/SWISSPROT;Acc:P30291]
"Ssc.29190.1.A1_at"	NTNG1	ENSG00000162631	0.333137	0.0164152	up	Netrin G1 precursor (Laminet-1) (UNQ571/PRO1133). [Source:Uniprot/SWISSPROT;Acc:Q9Y2I2]
"Ssc.19626.2.S1_at"	C10orf76	ENSG00000120029	0.226436	0.0165015	up
"Ssc.9862.2.A1_at"	FBXW11	ENSG00000072803	-0.275462	0.0169704	down	F-box/WD-repeat protein 11 (F-box/WD-repeat protein 1B) (F-box and WD- repeats protein beta-TrCP2). [Source:Uniprot/SWISSPROT;Acc:Q9UKB1]
"Ssc.25865.1.S1_at"	GNAL	ENSG00000141404	0.312798	0.017007	up	Guanine nucleotide-binding protein G(olf), alpha subunit (Adenylate cyclase-stimulating G alpha protein, olfactory type). [Source:Uniprot/SWISSPROT;Acc:P38405]
"Ssc.857.1.A1_at"	OS9	ENSG00000135506	0.207971	0.0171625	up	Protein OS-9 precursor. [Source:Uniprot/SWISSPROT;Acc:Q13438]
"Ssc.16670.3.A1_at"	IDH3G	ENSG00000067829	-0.326248	0.0171924	down	Isocitrate dehydrogenase [NAD] subunit gamma, mitochondrial precursor (EC 1.1.1.41) (Isocitric dehydrogenase) (NAD+-specific ICDH). [Source:Uniprot/SWISSPROT;Acc:P51553]
"Ssc.29694.1.A1_at"	DSE	ENSG00000111817	0.199459	0.0172451	up	squamous cell carcinoma antigen recognized by T cells 2 [Homo sapiens]. [Source:RefSeq;Acc:NM_013352]
"AFFX-Ssc-r2-Ec-bioC-3_at"	bioC		0.241355	0.0172625	up
"Ssc.9327.1.A1_at"	HSH2D	ENSG00000196684	0.231199	0.0172863	up	hematopoietic SH2 domain containing; adaptor in lymphocytes of unknown function X; hematopoietic SH2 protein [Homo sapiens]. [Source:RefSeq;Acc:NM_032855]
"Ssc.17804.1.A1_at"	TCA	ENSG00000166056	-0.226976	0.0176127	down	T-cell receptor alpha chain C region. [Source:Uniprot/SWISSPROT;Acc:P01848]
"Ssc.1286.1.A1_at"	SUZ12	ENSG00000178691	-0.237921	0.01763	down	Polycomb protein SUZ12 (Suppressor of zeste 12 protein homolog) (Joined to JAZF1 protein) (Chromatin precipitated E2F target 9 protein) (ChET 9 protein). [Source:Uniprot/SWISSPROT;Acc:Q15022]
"Ssc.16307.1.A1_at"	MYH1	ENSG00000109061	0.294951	0.017692	up	Myosin heavy chain, skeletal muscle, adult 1 (Myosin heavy chain IIx/d) (MyHC-IIx/d). [Source:Uniprot/SWISSPROT;Acc:P12882]
"Ssc.17852.1.S1_at"	IQCC	ENSG00000160051	0.254173	0.0178172	up	IQ motif containing C [Homo sapiens]. [Source:RefSeq;Acc:NM_018134]
"Ssc.4444.1.A1_at"	CLPX	ENSG00000166855	-0.216461	0.0178555	down	ATP-dependent Clp protease ATP-binding subunit ClpX-like, mitochondrial precursor. [Source:Uniprot/SWISSPROT;Acc:O76031]
"Ssc.24745.1.A1_at"	SERTAD2	ENSG00000179833	-0.297775	0.0179216	down	SERTA domain-containing protein 2 (Transcriptional regulator interacting with the PHD-bromodomain 2) (TRIP-Br2). [Source:Uniprot/SWISSPROT;Acc:Q14140]
"Ssc.22167.1.A1_at"	ATG5	ENSG00000057663	0.229782	0.0179346	up	Autophagy protein 5-like (APG5-like) (Apoptosis-specific protein). [Source:Uniprot/SWISSPROT;Acc:Q9H1Y0]
"Ssc.23468.2.S1_at"	PPAP2A	ENSG00000067113	0.292259	0.0179923	up	Lipid phosphate phosphohydrolase 1 (EC 3.1.3.4) (Phosphatidic acid phosphatase 2a) (Phosphatidate phosphohydrolase type 2a) (PAP2a) (PAP- 2a) (PAP2-alpha). [Source:Uniprot/SWISSPROT;Acc:O14494]
"Ssc.23849.1.A1_at"	SLC2A2	ENSG00000163581	0.210245	0.0182185	up	Solute carrier family 2, facilitated glucose transporter, member 2 (Glucose transporter type 2, liver). [Source:Uniprot/SWISSPROT;Acc:P11168]
"Ssc.7110.1.A1_at"	CCT4	ENSG00000115484	-0.256928	0.0182681	down	T-complex protein 1, delta subunit (TCP-1-delta) (CCT-delta) (Stimulator of TAR RNA binding). [Source:Uniprot/SWISSPROT;Acc:P50991]
"Ssc.6472.1.S1_at"	SPOCK3	ENSG00000196104	-0.28516	0.0183274	down	Testican-3 precursor (SPARC/osteonectin, CWCV, and Kazal-like domains proteoglycan 3). [Source:Uniprot/SWISSPROT;Acc:Q9BQ16]
"Ssc.28279.1.A1_at"	OLFM1	ENSG00000130558	-0.262661	0.0183664	down	olfactomedin related ER localized protein isoform 2; olfactomedin related ER localized protein; neuroblastoma protein; pancortin 1 [Homo sapiens]. [Source:RefSeq;Acc:NM_006334]
"Ssc.11719.1.A1_at"	BAT1	ENSG00000198563	0.255245	0.0183675	up	Vacuolar ATP synthase subunit G 2 (EC 3.6.3.14) (V-ATPase G subunit 2) (Vacuolar proton pump G subunit 2) (V-ATPase 13 kDa subunit 2). [Source:Uniprot/SWISSPROT;Acc:O95670]
"Ssc.25739.1.S1_at"	IRF7	ENSG00000185507	0.227769	0.0184024	up	Interferon regulatory factor 7 (IRF-7). [Source:Uniprot/SWISSPROT;Acc:Q92985]
"Ssc.11117.2.S1_at"	PDE1B	ENSG00000123360	-0.22126	0.0185289	down	Calcium/calmodulin-dependent 3,5-cyclic nucleotide phosphodiesterase 1B (EC 3.1.4.17) (Cam-PDE 1B) (63 kDa Cam-PDE). [Source:Uniprot/SWISSPROT;Acc:Q01064]
"Ssc.6966.3.A1_at"	CDKN1B	ENSG00000111276	-0.263007	0.0185786	down	Cyclin-dependent kinase inhibitor 1B (Cyclin-dependent kinase inhibitor p27) (p27Kip1). [Source:Uniprot/SWISSPROT;Acc:P46527]
"Ssc.15450.1.S1_at"	SMAD4	ENSG00000141646	-0.2186	0.0186053	down
"Ssc.2110.3.A1_at"	ACTR10	ENSG00000131966	-0.303916	0.018695	down	Actin-related protein 10 (hARP11). [Source:Uniprot/SWISSPROT;Acc:Q9NZ32]
"Ssc.17877.1.A1_at"	NR3C2	ENSG00000151623	-0.213964	0.0188061	down	Mineralocorticoid receptor (MR). [Source:Uniprot/SWISSPROT;Acc:P08235]
"Ssc.13239.1.A1_at"	ULK2	ENSG00000083290	-0.380499	0.0192614	down	unc-51-like kinase 2; unc-51 (C. elegans)-like kinase 2 [Homo sapiens]. [Source:RefSeq;Acc:NM_014683]
"Ssc.13992.1.A1_at"	KLF5	ENSG00000102554	-0.298068	0.0192911	down	Krueppel-like factor 5 (Intestinal-enriched krueppel-like factor) (Colon krueppel-like factor) (Transcription factor BTEB2) (Basic transcription element binding protein 2) (BTE-binding protein 2) (GC box binding protein 2). [Source:Uniprot/SWISSPROT;Acc:Q
"Ssc.30899.1.A1_at"	ZNF295	ENSG00000173276	-0.255874	0.0193049	down	Zinc finger protein 295 (Zinc finger and BTB domain containing protein 21). [Source:Uniprot/SWISSPROT;Acc:Q9ULJ3]
"Ssc.27128.1.A1_at"	ALX4	ENSG00000052850	0.239428	0.0194273	up	Homeobox protein aristaless-like 4. [Source:Uniprot/SWISSPROT;Acc:Q9H161]
"Ssc.29503.1.A1_at"	RCOR3	ENSG00000117625	0.258649	0.0197138	up	REST corepressor 3 [Homo sapiens]. [Source:RefSeq;Acc:NM_018254]
"Ssc.18976.1.A1_at"	IGHV@	ENSG00000182414	-0.33665	0.0197798	down	Ig heavy chain V-III region VH26 precursor. [Source:Uniprot/SWISSPROT;Acc:P01764]
"Ssc.10917.2.A1_at"	OXR1	ENSG00000164830	-0.382346	0.0197833	down	oxidation resistance 1 [Homo sapiens]. [Source:RefSeq;Acc:NM_181354]
"Ssc.19435.1.S1_at"	C9orf86	ENSG00000196642	0.226395	0.0199781	up	KIAA1984 [Source:RefSeq_peptide;Acc:NP_116263]
"Ssc.15045.1.A1_a_at"	GTF2F2	ENSG00000188342	0.221469	0.0201144	up	Transcription initiation factor IIF, beta subunit (TFIIF-beta) (Transcription initiation factor RAP30). [Source:Uniprot/SWISSPROT;Acc:P13984]
"Ssc.6802.1.A1_at"	CCNA1	ENSG00000133101	-0.217671	0.0202144	down	Cyclin A1. [Source:Uniprot/SWISSPROT;Acc:P78396]
"AFFX-Ssc-r2-Ec-bioB-M_at"	bioB		0.252317	0.0202427	up
"Ssc.13191.1.A1_at"	TTC15	ENSG00000171853	0.216813	0.0202807	up	Tetratricopeptide repeat protein 15 (TPR repeat protein 15) (CGI-87). [Source:Uniprot/SWISSPROT;Acc:Q8WVT3]
"Ssc.24478.1.A1_at"	EIF2C2	ENSG00000123908	0.258351	0.0204239	up	Eukaryotic translation initiation factor 2C 2 (eIF2C 2) (eIF-2C 2). [Source:Uniprot/SWISSPROT;Acc:Q9UKV8]
"Ssc.16154.1.S1_at"	BCAT2	ENSG00000105552	0.231828	0.0206225	up	Branched-chain-amino-acid aminotransferase, mitochondrial precursor (EC 2.6.1.42) (BCAT(m)) (Placental protein 18) (PP18). [Source:Uniprot/SWISSPROT;Acc:O15382]
"Ssc.20259.2.S1_at"	LYPLA2	ENSG00000011009	-0.215257	0.0206325	down	Acyl-protein thioesterase 2 (EC 3.1.2.-) (Lysophospholipase II) (LPL- I). [Source:Uniprot/SWISSPROT;Acc:O95372]
"Ssc.8127.1.A1_at"	DDX46	ENSG00000145833	-0.415788	0.0208495	down	DEAD (Asp-Glu-Ala-Asp) box polypeptide 46; RNA helicase; Prp5-like DEAD-box protein [Homo sapiens]. [Source:RefSeq;Acc:NM_014829]
"Ssc.8924.1.A1_at"	ITGB4	ENSG00000132470	0.30341	0.0209049	up	Integrin beta-4 precursor (GP150) (CD104 antigen). [Source:Uniprot/SWISSPROT;Acc:P16144]
"Ssc.21662.1.A1_at"	IFLTD1	ENSG00000152936	-0.281356	0.020976	down
"Ssc.18540.1.S1_at"	SLC23A1	ENSG00000170482	0.427942	0.0210155	up	Solute carrier family 23, member 1 (Sodium-dependent vitamin C transporter 1) (hSVCT1) (Na(+)/L-ascorbic acid transporter 1) (Yolk sac permease-like molecule 3). [Source:Uniprot/SWISSPROT;Acc:Q9UHI7]
"Ssc.19681.1.S1_at"	SLC23A1	ENSG00000170482	-0.209024	0.0210519	down	Solute carrier family 23, member 1 (Sodium-dependent vitamin C transporter 1) (hSVCT1) (Na(+)/L-ascorbic acid transporter 1) (Yolk sac permease-like molecule 3). [Source:Uniprot/SWISSPROT;Acc:Q9UHI7]
"Ssc.7679.1.A1_at"	VCPIP1	ENSG00000175073	-0.272465	0.0210718	down	Valosin-containing protein p97/p47 complex-interacting protein p135. [Source:Uniprot/SWISSPROT;Acc:Q96JH7]
"Ssc.26336.1.S1_at"	RPLP1	ENSG00000137818	-0.219615	0.0210834	down	60S acidic ribosomal protein P1. [Source:Uniprot/SWISSPROT;Acc:P05386]
"RPTR-Ssc-M10961-2_at"	luxA		0.23767	0.0211513	up	luciferase alpha subunit
"Ssc.26011.1.S1_at"	PDLIM1	ENSG00000107438	-0.229093	0.0212446	down	PDZ and LIM domain protein 1 (LIM domain protein CLP-36) (C-terminal LIM domain protein 1) (Elfin). [Source:Uniprot/SWISSPROT;Acc:O00151]
"Ssc.9099.1.A1_at"	VPS13A	ENSG00000197969	-0.22764	0.0213523	down	Vacuolar protein sorting 13A (Chorein) (Chorea-acanthocytosis protein). [Source:Uniprot/SWISSPROT;Acc:Q96RL7]
"Ssc.24972.1.S1_at"	DDX27	ENSG00000124228	0.252606	0.0214414	up	Probable ATP-dependent RNA helicase DDX27 (DEAD-box protein 27) (HSPC259) (PP3241). [Source:Uniprot/SWISSPROT;Acc:Q96GQ7]
"Ssc.6966.3.S1_a_at"	CDKN1B	ENSG00000111276	-0.225246	0.0215809	down	Cyclin-dependent kinase inhibitor 1B (Cyclin-dependent kinase inhibitor p27) (p27Kip1). [Source:Uniprot/SWISSPROT;Acc:P46527]
"Ssc.27790.1.A1_at"	SIGLEC5	ENSG00000105501	-0.251856	0.0216279	down	Sialic acid binding Ig-like lectin 5 precursor (Siglec-5) (Obesity- binding protein 2) (OB binding protein-2) (OB-BP2) (CD33 antigen-like 2) (CD170 antigen). [Source:Uniprot/SWISSPROT;Acc:O15389]
"Ssc.29341.1.A1_at"	FBXL4	ENSG00000112234	-0.261304	0.0217006	down	F-box/LRR-repeat protein 4 (F-box and leucine-rich repeat protein 4) (F-box protein FBL4/FBL5). [Source:Uniprot/SWISSPROT;Acc:Q9UKA2]
"Ssc.28963.1.S1_at"	ATP1B2	ENSG00000129244	-0.279321	0.021769	down	Sodium/potassium-transporting ATPase beta-2 chain (Sodium/potassium- dependent ATPase beta-2 subunit). [Source:Uniprot/SWISSPROT;Acc:P14415]
"Ssc.13694.1.A1_at"	PIGK	ENSG00000142892	0.222843	0.0217848	up	GPI-anchor transamidase precursor (EC 3.-.-.-) (GPI transamidase) (Phosphatidylinositol-glycan biosynthesis, class K protein) (PIG-K) (hGPI8). [Source:Uniprot/SWISSPROT;Acc:Q92643]
"Ssc.10862.1.A1_at"	MED14	ENSG00000180182	-0.181478	0.0218519	down	Cofactor required for Sp1 transcriptional activation subunit 2 (Transcriptional coactivator CRSP150) (Vitamin D3 receptor-interacting protein complex 150 kDa component) (DRIP150) (Thyroid hormone receptor-associated protein complex 170 kDa component) (Tra
"Ssc.938.1.S1_at"	TWSG1	ENSG00000128791	-0.27993	0.0218844	down	twisted gastrulation [Homo sapiens]. [Source:RefSeq;Acc:NM_020648]
"Ssc.21755.1.A1_at"	EDEM3	ENSG00000116406	-0.295434	0.0219102	down	Putative alpha-mannosidase C1orf22 (EC 3.2.1.-). [Source:Uniprot/SWISSPROT;Acc:Q9BZQ6]
"Ssc.26789.1.S1_at"	MBTPS1	ENSG00000140943	-0.32161	0.0220959	down	Membrane-bound transcription factor site-1 protease precursor (EC 3.4.21.-) (Site-1 protease) (Subtilisin/kexin-isozyme-1) (SKI-1). [Source:Uniprot/SWISSPROT;Acc:Q14703]
"Ssc.9892.1.A1_at"	PPFIA2	ENSG00000139220	-0.254778	0.0221311	down	Liprin-alpha 2 (Protein tyrosine phosphatase receptor type f polypeptide-interacting protein alpha 2) (PTPRF-interacting protein alpha 2). [Source:Uniprot/SWISSPROT;Acc:O75334]
"Ssc.1764.1.A1_at"	RDX	ENSG00000137710	-0.36885	0.0221415	down	Radixin. [Source:Uniprot/SWISSPROT;Acc:P35241]
"Ssc.76.3.S1_a_at"	TGFB1	ENSG00000105329	0.40364	0.0221906	up	Transforming growth factor beta 1 precursor (TGF-beta 1). [Source:Uniprot/SWISSPROT;Acc:P01137]
"Ssc.10502.1.A1_at"	SSTR2	ENSG00000180616	0.266561	0.0222701	up	Somatostatin receptor type 2 (SS2R) (SRIF-1). [Source:Uniprot/SWISSPROT;Acc:P30874]
"Ssc.12308.1.A1_at"	PSAP	ENSG00000197746	0.291767	0.0223583	up	Proactivator polypeptide precursor [Contains: Saposin A (Protein A); Saposin B (Sphingolipid activator protein 1) (SAP-1) (Cerebroside sulfate activator) (CSAct) (Dispersin) (Sulfatide/GM1 activator); Saposin C (Co-beta-glucosidase) (A1 activator) (Glucos
"Ssc.23205.1.A1_at"	RNF187	ENSG00000168159	-0.281937	0.0223742	down
"Ssc.11075.11.S1_x_at"	TVB1	ENSG00000186144	0.248864	0.0224081	up	T-cell receptor beta chain C region. [Source:Uniprot/SWISSPROT;Acc:P01850]
"Ssc.8644.2.A1_at"	PDS5B	ENSG00000083642	-0.308678	0.0224475	down	androgen-induced prostate proliferative shutoff associated protein; androgen-induced shutoff 3 [Homo sapiens]. [Source:RefSeq;Acc:NM_015032]
"Ssc.21281.1.S1_at"	SLC25A22	ENSG00000177542	-0.282308	0.022552	down	Mitochondrial glutamate carrier 1 (Glutamate/H(+) symporter 1) (Solute carrier family 25, member 22). [Source:Uniprot/SWISSPROT;Acc:Q9H936]
"Ssc.13380.1.A1_at"	HTR2A	ENSG00000102468	0.308369	0.0226071	up	5-hydroxytryptamine 2A receptor (5-HT-2A) (Serotonin receptor 2A) (5- HT-2). [Source:Uniprot/SWISSPROT;Acc:P28223]
"Ssc.16333.1.S1_at"	ABCB1	ENSG00000085563	0.259152	0.0226092	up	Multidrug resistance protein 1 (P-glycoprotein 1) (CD243 antigen). [Source:Uniprot/SWISSPROT;Acc:P08183]
"Ssc.5514.1.A1_at"	MAGI1	ENSG00000153721	-0.350847	0.0226713	down	membrane associated guanylate kinase interacting protein-like 1 [Homo sapiens]. [Source:RefSeq;Acc:NM_173515]
"Ssc.18529.1.A1_at"	DR1	ENSG00000117505	0.259554	0.0229558	up	TATA-binding protein-associated phosphoprotein (Down-regulator of transcription 1) (DR1 protein). [Source:Uniprot/SWISSPROT;Acc:Q01658]
"Ssc.19382.1.A1_at"	PCK2	ENSG00000100889	-0.302403	0.0229769	down	Phosphoenolpyruvate carboxykinase, mitochondrial precursor [GTP] (EC 4.1.1.32) (Phosphoenolpyruvate carboxylase) (PEPCK-M). [Source:Uniprot/SWISSPROT;Acc:Q16822]
"Ssc.1333.1.A1_at"	ZCCHC11	ENSG00000134744	-0.232763	0.0230066	down	zinc finger, CCHC domain containing 11 isoform b [Source:RefSeq_peptide;Acc:NP_056084]
"Ssc.5926.1.S1_at"	Q8N1G7	ENSG00000197248	-0.253955	0.0233668	down
"Ssc.30632.1.S1_at"	FGF12	ENSG00000114279	0.333269	0.0234018	up	Fibroblast growth factor-12 (FGF-12) (Fibroblast growth factor homologous factor 1) (FHF-1) (Myocyte-activating factor). [Source:Uniprot/SWISSPROT;Acc:P61328]
"Ssc.28393.1.A1_at"	TRAPPC9	ENSG00000167632	0.224218	0.0234228	up	T1 protein [Homo sapiens]. [Source:RefSeq;Acc:NM_031466]
"Ssc.15842.1.A1_at"	NR1I2	ENSG00000144852	-0.253045	0.023584	down	Orphan nuclear receptor PXR (Pregnane X receptor) (Orphan nuclear receptor PAR1) (Steroid and xenobiotic receptor) (SXR). [Source:Uniprot/SWISSPROT;Acc:O75469]
"Ssc.1734.1.S1_at"	C7orf27	ENSG00000106009	0.222763	0.0235958	up
"Ssc.26765.1.S1_at"	NR6A1	ENSG00000148200	-0.243351	0.0236779	down	Orphan nuclear receptor NR6A1 (Germ cell nuclear factor) (GCNF) (Retinoid receptor-related testis specific receptor) (RTR). [Source:Uniprot/SWISSPROT;Acc:Q15406]
"Ssc.14399.1.S1_at"	BAALC	ENSG00000164929	-0.211782	0.0237417	down	brain and acute leukemia, cytoplasmic [Homo sapiens]. [Source:RefSeq;Acc:NM_024812]
"Ssc.13786.1.A1_at"	ZYG11B	ENSG00000162378	-0.336347	0.0239006	down	ZYG-11A early embryogenesis protein [Homo sapiens]. [Source:RefSeq;Acc:NM_001004339]
"Ssc.26611.1.A1_at"	RNF180	ENSG00000164197	-0.191171	0.0239021	down	ring finger protein 180 [Source:RefSeq_peptide;Acc:NP_848627]
"Ssc.21256.1.S2_at"	LIF	ENSG00000128342	0.276129	0.024217	up	Leukemia inhibitory factor precursor (LIF) (Differentiation- stimulating factor) (D factor) (Melanoma-derived LPL inhibitor) (MLPLI). [Source:Uniprot/SWISSPROT;Acc:P15018]
"Ssc.21242.3.S1_at"	CTNNBL1	ENSG00000132792	0.312731	0.0242531	up	Beta-catenin-like protein 1 (Nuclear associated protein) (NAP) (NYD- SP19) (PP8304). [Source:Uniprot/SWISSPROT;Acc:Q8WYA6]
"Ssc.26036.1.S1_at"	TRPM3	ENSG00000083067	-0.202837	0.0244921	down	Long transient receptor potential channel 3 (LTrpC3) (Fragment). [Source:Uniprot/SWISSPROT;Acc:Q9HCF6]
"Ssc.6935.1.A1_at"	JMJD1C	ENSG00000171988	0.205476	0.0245172	up	Jumonji domain containing protein 1C (Thyroid receptor interacting protein 8) (TRIP-8) (Fragment). [Source:Uniprot/SWISSPROT;Acc:Q15652]
"Ssc.12921.1.S1_at"	FAM3C	ENSG00000196937	-0.232164	0.0245266	down	Protein FAM3C precursor (Protein GS3786). [Source:Uniprot/SWISSPROT;Acc:Q92520]
"Ssc.24614.1.A1_at"	SNF1LK2	ENSG00000170145	0.287512	0.0249231	up	salt-inducible kinase 2 [Homo sapiens]. [Source:RefSeq;Acc:NM_015191]
"Ssc.18374.1.A1_at"	C4orf29	ENSG00000164074	0.231796	0.0251798	up
"Ssc.22342.1.A1_s_at"	SRD5A2	ENSG00000049319	0.195353	0.0253038	up	3-oxo-5-alpha-steroid 4-dehydrogenase 2 (EC 1.3.99.5) (Steroid 5- alpha-reductase 2) (SR type 2) (5 alpha-SR2). [Source:Uniprot/SWISSPROT;Acc:P31213]
"Ssc.18274.2.A1_at"	CCDC11	ENSG00000172361	0.261955	0.0253563	up	coiled-coil domain containing 11 [Source:RefSeq_peptide;Acc:NP_659457]
"Ssc.11730.3.A1_at"	SCAF1	ENSG00000126461	-0.256841	0.0254562	down	serine arginine-rich pre-mRNA splicing factor SR-A1 [Homo sapiens]. [Source:RefSeq;Acc:NM_021228]
"Ssc.27234.1.S1_at"	STAU2	ENSG00000040341	-0.36661	0.0255795	down	staufen homolog 2; staufen (Drosophila, RNA-binding protein) 2; staufen (Drosophila, RNA-binding protein) homolog 2 [Homo sapiens]. [Source:RefSeq;Acc:NM_014393]
"Ssc.2614.1.S1_at"	ANKRD49	ENSG00000168876	0.191779	0.0256843	up	fetal globin inducing factor [Homo sapiens]. [Source:RefSeq;Acc:NM_017704]
"Ssc.7751.1.A1_at"	FAM82A1	ENSG00000115841	-0.43827	0.0257843	down
"Ssc.12208.1.A1_at"	RARS2	ENSG00000146282	0.218792	0.0258184	up	arginyl-tRNA synthetase-like; arginine-tRNA ligase [Homo sapiens]. [Source:RefSeq;Acc:NM_020320]
"Ssc.14447.1.A1_at"	UBR3	ENSG00000144357	-0.207537	0.0258743	down	similar to F10G7.10.p [Homo sapiens]. [Source:RefSeq;Acc:NM_172070]
"Ssc.29631.1.A1_at"	ALDH1L1	ENSG00000144908	-0.216554	0.0258792	down	10-formyltetrahydrofolate dehydrogenase (EC 1.5.1.6) (10-FTHFDH). [Source:Uniprot/SWISSPROT;Acc:O75891]
"Ssc.25381.1.S1_at"	PPRC1	ENSG00000148840	-0.275322	0.025883	down	PGC-1 related co-activator [Homo sapiens]. [Source:RefSeq;Acc:NM_015062]
"Ssc.27897.2.S1_at"	C8orf30A	ENSG00000179801	-0.202842	0.0259317	down	brain protein 16 [Homo sapiens]. [Source:RefSeq;Acc:NM_016458]
"Ssc.27528.1.S1_at"	SARM1	ENSG00000004139	0.232676	0.0261479	up	sterile alpha and TIR motif containing 1; sterile alpha and HEAT/Armadillo motif protein, ortholog of Drosophila [Homo sapiens]. [Source:RefSeq;Acc:NM_015077]
"Ssc.17795.1.A1_at"	TCA	ENSG00000166056	-0.216533	0.0262242	down	T-cell receptor alpha chain C region. [Source:Uniprot/SWISSPROT;Acc:P01848]
"Ssc.8666.1.A1_at"	IWS1	ENSG00000163166	-0.284606	0.0263822	down
"Ssc.3772.1.A1_at"	SGCE	ENSG00000127990	-0.207369	0.0265214	down	Epsilon-sarcoglycan precursor (Epsilon-SG). [Source:Uniprot/SWISSPROT;Acc:O43556]
"Ssc.16790.1.S1_at"	MMP9	ENSG00000100985	-0.242199	0.0266658	down	92 kDa type IV collagenase precursor (EC 3.4.24.35) (92 kDa gelatinase) (Matrix metalloproteinase-9) (MMP-9) (Gelatinase B) (GELB). [Source:Uniprot/SWISSPROT;Acc:P14780]
"Ssc.29816.1.A1_at"	INPP4B	ENSG00000109452	0.199926	0.0268075	up	inositol polyphosphate-4-phosphatase, type II, 105kD; inositol polyphosphate 4-phosphatase II; 4-phosphatase II [Homo sapiens]. [Source:RefSeq;Acc:NM_003866]
"Ssc.13728.1.A1_at"	ZHX3	ENSG00000174306	0.284798	0.0269121	up	Zinc fingers and homeoboxes protein 3 (Triple homeobox 1 protein). [Source:Uniprot/SWISSPROT;Acc:Q9H4I2]
"Ssc.16126.1.S1_at"	ATP1A2	ENSG00000018625	-0.277886	0.0269342	down	Sodium/potassium-transporting ATPase alpha-2 chain precursor (EC 3.6.3.9) (Sodium pump 2) (Na+/K+ ATPase 2). [Source:Uniprot/SWISSPROT;Acc:P50993]
"Ssc.9503.1.A1_at"	CREBZF	ENSG00000137504	-0.244489	0.0270087	down	HCF-binding transcription factor Zhangfei [Homo sapiens]. [Source:RefSeq;Acc:NM_021212]
"Ssc.15419.1.S1_at"	BTK	ENSG00000010671	0.236172	0.0271116	up	Tyrosine-protein kinase BTK (EC 2.7.1.112) (Brutons tyrosine kinase) (Agammaglobulinaemia tyrosine kinase) (ATK) (B cell progenitor kinase) (BPK). [Source:Uniprot/SWISSPROT;Acc:Q06187]
"Ssc.17174.1.A1_at"	MAP4	ENSG00000047849	0.192785	0.027288	up	Microtubule-associated protein 4 (MAP 4). [Source:Uniprot/SWISSPROT;Acc:P27816]
"Ssc.17901.1.A1_at"	B3GALTL	ENSG00000187676	0.198921	0.0273831	up	beta 3-glycosyltransferase-like [Homo sapiens]. [Source:RefSeq;Acc:NM_194318]
"Ssc.27875.1.A1_at"	HHAT	ENSG00000054392	-0.391973	0.027448	down	hedgehog acyltransferase; skinny hedgehog, Drosophila, homolog of; melanoma antigen recognized by T cells 2 [Homo sapiens]. [Source:RefSeq;Acc:NM_018194]
"Ssc.9680.1.A1_at"	NP_112203	ENSG00000005189	-0.235011	0.0275988	down	exonuclease NEF-sp [Homo sapiens]. [Source:RefSeq;Acc:NM_030941]
"Ssc.20910.1.S1_at"	STK17A	ENSG00000164543	0.18808	0.0276253	up	Serine/threonine-protein kinase 17A (EC 2.7.1.37) (DAP kinase-related apoptosis-inducing protein kinase 1). [Source:Uniprot/SWISSPROT;Acc:Q9UEE5]
"AFFX-BioDn-5_at"	bioD		0.210605	0.0277384	up
"Ssc.21531.1.A1_at"	CACNA1B	ENSG00000148408	0.322534	0.0277575	up
"Ssc.30054.1.A1_at"	C6orf103	ENSG00000118492	0.404329	0.0277701	up	PREDICTED: chromosome 6 open reading frame 103 [Source:RefSeq_peptide;Acc:XP_371850]
"Ssc.9711.1.S1_at"	TGM3	ENSG00000125780	0.222086	0.0278738	up	Protein-glutamine glutamyltransferase E precursor (EC 2.3.2.13) (TGase E) (TGE) (TG(E)) (Transglutaminase 3). [Source:Uniprot/SWISSPROT;Acc:Q08188]
"Ssc.6145.1.A1_at"	CYBRD1	ENSG00000071967	-0.372436	0.0278928	down	cytochrome b reductase 1; duodenal cytochrome b; cytochrome b reducatse 1 [Homo sapiens]. [Source:RefSeq;Acc:NM_024843]
"Ssc.1375.1.A1_at"	LTBP1	ENSG00000049323	-0.235989	0.0279604	down	Latent transforming growth factor beta binding protein, isoform 1L precursor (LTBP-1) (Transforming growth factor beta-1 binding protein 1) (TGF-beta1-BP-1). [Source:Uniprot/SWISSPROT;Acc:Q14766]
"Ssc.3625.3.S1_at"	Q6ZSR9	ENSG00000188971	0.214164	0.0282666	up	PREDICTED: similar to BMP2 inducible kinase [Source:RefSeq_peptide;Acc:XP_371497]
"Ssc.27412.1.S1_at"	PDGFD	ENSG00000170962	-0.209369	0.0282714	down	platelet derived growth factor D isoform 1 precursor; spinal cord-derived growth factor-B; iris-expressed growth factor [Homo sapiens]. [Source:RefSeq;Acc:NM_025208]
"Ssc.8038.1.A1_at"	CPEB4	ENSG00000113742	-0.365015	0.0282902	down	cytoplasmic polyadenylation element binding protein 4 [Homo sapiens]. [Source:RefSeq;Acc:NM_030627]
"Ssc.6912.1.A1_at"	PABPC5	ENSG00000174740	-0.223833	0.0283929	down	Polyadenylate-binding protein 5 (Poly(A)-binding protein 5) (PABP 5). [Source:Uniprot/SWISSPROT;Acc:Q96DU9]
"Ssc.12540.1.A1_at"	KIAA0182	ENSG00000131149	-0.169207	0.0284633	down
"Ssc.19125.1.S1_at"	ABRA	ENSG00000174429	-0.174086	0.0284651	down	striated muscle activator of Rho-dependent signaling [Homo sapiens]. [Source:RefSeq;Acc:NM_139166]
"Ssc.29866.1.A1_at"	H2AFY	ENSG00000113648	-0.259005	0.0284724	down	Core histone macro-H2A.1 (Histone macroH2A1) (mH2A1) (H2A.y) (H2A/y). [Source:Uniprot/SWISSPROT;Acc:O75367]
"Ssc.8821.2.A1_at"	MEX3C	ENSG00000176624	0.265977	0.0285056	up	ring finger and KH domain containing 2 [Homo sapiens]. [Source:RefSeq;Acc:NM_016626]
"Ssc.25859.1.S1_at"	ANKRD40	ENSG00000154945	-0.232925	0.0285181	down
"Ssc.16070.1.A1_at"	OR8U9	ENSG00000172199	0.285099	0.0288169	up	olfactory receptor, family 8, subfamily U, member 1 [Homo sapiens]. [Source:RefSeq;Acc:NM_001005204]
"Ssc.9672.1.A1_at"	CADM1	ENSG00000182985	0.188755	0.0288645	up	immunoglobulin superfamily, member 4; nectin-like protein 2; tumor suppressor in lung cancer 1 [Homo sapiens]. [Source:RefSeq;Acc:NM_014333]
"Ssc.5052.3.S1_at"	FKBP15	ENSG00000119321	0.213381	0.028891	up	PREDICTED: KIAA0674 [Source:RefSeq_peptide;Acc:XP_376903]
"Ssc.23541.1.S1_at"	UBQLN1	ENSG00000135018	0.290185	0.0289836	up	Ubiquilin 1 (Protein linking IAP with cytoskeleton-1) (PLIC-1) (hPLIC- 1). [Source:Uniprot/SWISSPROT;Acc:Q9UMX0]
"Ssc.13808.1.A1_at"	FSTL5	ENSG00000168843	-0.239162	0.0290091	down	follistatin-like 5 [Homo sapiens]. [Source:RefSeq;Acc:NM_020116]
"Ssc.27191.1.S1_at"	KCTD21	ENSG00000188997	0.206853	0.0290505	up	PREDICTED: similar to KCTD11 protein [Source:RefSeq_peptide;Acc:XP_374915]
"Ssc.8030.1.A1_at"	FAM115B	ENSG00000198420	-0.237598	0.0290779	down
"Ssc.5618.1.S1_at"	RALGDS	ENSG00000160271	0.211307	0.0291715	up	Ral guanine nucleotide dissociation stimulator (RalGEF) (RalGDS). [Source:Uniprot/SWISSPROT;Acc:Q12967]
"Ssc.25464.1.S1_at"	CERKL	ENSG00000188452	-0.273572	0.0292707	down	ceramide kinase-like [Homo sapiens]. [Source:RefSeq;Acc:NM_201548]
"Ssc.3957.1.A1_at"	LRIG1	ENSG00000144749	0.270276	0.0293287	up	leucine-rich repeats and immunoglobulin-like domains 1; ortholog of mouse integral membrane glycoprotein LIG-1 [Homo sapiens]. [Source:RefSeq;Acc:NM_015541]
"Ssc.7959.1.A1_at"	NEK6	ENSG00000119408	0.23667	0.0293713	up	Serine/threonine-protein kinase Nek6 (EC 2.7.1.37) (NimA-related protein kinase 6) (Protein kinase SID6-1512). [Source:Uniprot/SWISSPROT;Acc:Q9HC98]
"Ssc.31017.1.A1_at"	KIAA0776	ENSG00000014123	-0.315377	0.029448	down	KIAA0776 [Source:RefSeq_peptide;Acc:NP_056138]
"Ssc.22947.1.S1_at"	PSG2	ENSG00000189329	-0.242193	0.029452	down	Pregnancy-specific beta-1-glycoprotein 2 precursor (PSBG-2) (Pregnancy-specific beta-1 glycoprotein E) (PS-beta-E). [Source:Uniprot/SWISSPROT;Acc:P11465]
"Ssc.16690.1.S1_at"	BMP4	ENSG00000125378	0.186494	0.0294887	up	Bone morphogenetic protein 4 precursor (BMP-4) (BMP-2B). [Source:Uniprot/SWISSPROT;Acc:P12644]
"Ssc.13850.1.A1_at"	EFHA1	ENSG00000165487	-0.197164	0.0295358	down	Smhs2 homolog [Homo sapiens]. [Source:RefSeq;Acc:NM_152726]
"Ssc.29703.1.A1_at"	UBR5	ENSG00000104517	-0.379872	0.0295468	down	Ubiquitin--protein ligase EDD (EC 6.3.2.-) (Hyperplastic discs protein homolog) (hHYD) (Progestin-induced protein). [Source:Uniprot/SWISSPROT;Acc:O95071]
"Ssc.1869.1.S1_at"	MFAP3L	ENSG00000198948	0.245608	0.029866	up
"Ssc.10515.1.A1_at"	PGM1	ENSG00000079739	-0.246722	0.0299088	down	Phosphoglucomutase (EC 5.4.2.2) (Glucose phosphomutase) (PGM). [Source:Uniprot/SWISSPROT;Acc:P36871]
"Ssc.508.1.S1_at"	FCER1G	ENSG00000158869	0.264701	0.0299257	up	High affinity immunoglobulin epsilon receptor gamma-subunit precursor (FceRI gamma) (IgE Fc receptor gamma-subunit) (Fc-epsilon RI-gamma). [Source:Uniprot/SWISSPROT;Acc:P30273]
"Ssc.19061.1.A1_at"	HS3ST3A1	ENSG00000153976	-0.22186	0.0300766	down	heparan sulfate D-glucosaminyl 3-O-sulfotransferase 3A1; heparin-glucosamine 3-O-sulfotransferase [Homo sapiens]. [Source:RefSeq;Acc:NM_006042]
"Ssc.24813.1.A1_at"	PPM1E	ENSG00000175175	-0.285495	0.0300943	down	protein phosphatase 1E; partner of PIX 1 [Homo sapiens]. [Source:RefSeq;Acc:NM_014906]
"Ssc.30812.2.S1_at"	SPAG7	ENSG00000091640	0.199612	0.0301797	up	sperm associated antigen 7 [Homo sapiens]. [Source:RefSeq;Acc:NM_004890]
"Ssc.23795.1.S1_at"	GAL3ST2	ENSG00000154252	-0.209365	0.0305489	down	Sialidase 4 (EC 3.2.1.18) (N-acetyl-alpha-neuraminidase 4) (LP5125). [Source:Uniprot/SWISSPROT;Acc:Q8WWR8]
"Ssc.23957.1.A1_at"	TMIE	ENSG00000181585	0.192276	0.0305838	up	transmembrane inner ear protein; deafness, autosomal recessive 6 [Homo sapiens]. [Source:RefSeq;Acc:NM_147196]
"Ssc.12978.1.A1_at"	SPSB4	ENSG00000175093	0.259351	0.0306155	up	SPRY domain-containing SOCS box protein SSB-4 [Homo sapiens]. [Source:RefSeq;Acc:NM_080862]
"Ssc.23952.1.A1_at"	FKBP15	ENSG00000119321	-0.207242	0.0308551	down	PREDICTED: KIAA0674 [Source:RefSeq_peptide;Acc:XP_376903]
"Ssc.22021.1.S1_at"	CHMP1A	ENSG00000131165	0.18007	0.0311716	up	procollagen (type III) N-endopeptidase; protease, metallo, 1, 33kD [Homo sapiens]. [Source:RefSeq;Acc:NM_002768]
"Ssc.21096.1.S1_at"	PAX2	ENSG00000075891	0.299601	0.0313517	up	Paired box protein Pax-2. [Source:Uniprot/SWISSPROT;Acc:Q02962]
"Ssc.12740.1.A1_at"	KLF13	ENSG00000169926	-0.167581	0.031357	down	Krueppel-like factor 13 (Transcription factor BTEB3) (Basic transcription element binding protein 3) (BTE-binding protein 3) (RANTES factor of late activated T lymphocytes-1) (RFLAT-1) (Transcription factor NSLP1) (Novel Sp1-like zinc finger transcription
"Ssc.2811.1.S1_at"	CNBP	ENSG00000169714	-0.216133	0.0314259	down	zinc finger protein 9; zinc finger protein 273; Proximal myotonic myopathy [Homo sapiens]. [Source:RefSeq;Acc:NM_003418]
"Ssc.25902.1.S1_at"	Q86UD3	ENSG00000173926	-0.199214	0.0314461	down	membrane-associated ring finger (C3HC4) 3 [Source:RefSeq_peptide;Acc:NP_848545]
"Ssc.7826.1.A1_at"	AJAP1	ENSG00000196581	-0.231834	0.0314847	down	transmembrane protein SHREW1 [Homo sapiens]. [Source:RefSeq;Acc:NM_018836]
"Ssc.13952.1.A1_at"	MBP	ENSG00000197971	0.341594	0.0315117	up	Myelin basic protein (MBP) (Myelin A1 protein) (Myelin membrane encephalitogenic protein). [Source:Uniprot/SWISSPROT;Acc:P02686]
"Ssc.25404.1.S1_at"	THRAP3	ENSG00000054118	-0.250334	0.0316096	down	Thyroid hormone receptor-associated protein complex 150 kDa component (Trap150) (Thyroid hormone receptor associated protein 3). [Source:Uniprot/SWISSPROT;Acc:Q9Y2W1]
"Ssc.16256.1.A1_at"	ABCB11	ENSG00000073734	-0.270486	0.0316436	down	Bile salt export pump (ATP-binding cassette, sub-family B, member 11). [Source:Uniprot/SWISSPROT;Acc:O95342]
"Ssc.16201.1.S1_at"	GRM7	ENSG00000196277	0.198545	0.0317729	up	Metabotropic glutamate receptor 7 precursor (mGluR7). [Source:Uniprot/SWISSPROT;Acc:Q14831]
"Ssc.4491.1.A1_at"	GPN2	ENSG00000142751	0.190143	0.0318554	up
"Ssc.17773.1.S1_at"	FGFR1	ENSG00000077782	0.29522	0.0318594	up	Basic fibroblast growth factor receptor 1 precursor (EC 2.7.1.112) (FGFR-1) (bFGF-R) (Fms-like tyrosine kinase-2) (c-fgr). [Source:Uniprot/SWISSPROT;Acc:P11362]
"Ssc.19087.1.A1_at"	CEP110	ENSG00000119397	0.198441	0.0319034	up	centrosomal protein 1; centriole associated protein; centriolin [Homo sapiens]. [Source:RefSeq;Acc:NM_007018]
"Ssc.19216.1.S1_at"	C2orf65	ENSG00000159374	-0.245996	0.0323304	down
"Ssc.16517.1.S1_at"	NMBR	ENSG00000135577	-0.231621	0.032365	down	Neuromedin-B receptor (NMB-R) (Neuromedin-B-preferring bombesin receptor). [Source:Uniprot/SWISSPROT;Acc:P28336]
"Ssc.9696.1.A1_at"	C18orf34	ENSG00000166960	-0.173532	0.0324448	down
"Ssc.10005.1.S1_at"	SENP6	ENSG00000112701	-0.295262	0.0324939	down	Sentrin-specific protease 6 (EC 3.4.22.-) (Sentrin/SUMO-specific protease SENP6) (SUMO-1 specific protease 1) (Protease FKSG6). [Source:Uniprot/SWISSPROT;Acc:Q9GZR1]
"Ssc.30089.1.A1_at"	ATP7A	ENSG00000165240	0.262035	0.0326296	up	Copper-transporting ATPase 1 (EC 3.6.3.4) (Copper pump 1) (Menkes disease-associated protein). [Source:Uniprot/SWISSPROT;Acc:Q04656]
"Ssc.11984.1.A1_at"	FANCD2	ENSG00000144554	-0.20012	0.032737	down	Fanconi anemia, complementation group D2 [Homo sapiens]. [Source:RefSeq;Acc:NM_033084]
"Ssc.16117.1.S1_at"	NOS2A	ENSG00000007171	0.16881	0.0328218	up	Nitric oxide synthase, inducible (EC 1.14.13.39) (NOS, type II) (Inducible NOS) (iNOS) (Hepatocyte NOS) (HEP-NOS). [Source:Uniprot/SWISSPROT;Acc:P35228]
"Ssc.14181.1.A1_at"	GSDM1	ENSG00000167914	-0.257483	0.0328966	down	gasdermin 1 [Homo sapiens]. [Source:RefSeq;Acc:NM_178171]
"Ssc.24734.2.A1_at"	TTN	ENSG00000155657	-0.180386	0.0332854	down	titin isoform novex-3; connectin; CMH9, included; cardiomyopathy, dilated 1G (autosomal dominant) [Homo sapiens]. [Source:RefSeq;Acc:NM_133379]
"Ssc.30761.1.A1_at"	PSD4	ENSG00000125637	0.25479	0.0333649	up	pleckstrin and Sec7 domain containing 4; ADP-ribosylation factor guanine nucleotide-exchange factor 6; SEC7 homolog [Homo sapiens]. [Source:RefSeq;Acc:NM_012455]
"Ssc.4607.1.A1_at"	RNF31	ENSG00000092098	0.174965	0.0334713	up	Transcriptional regulator ISGF3 gamma subunit (IFN-alpha responsive transcription factor subunit) (Interferon stimulated gene factor 3 gamma) (ISGF3 p48 subunit) (ISGF-3 gamma). [Source:Uniprot/SWISSPROT;Acc:Q00978]
"Ssc.8561.1.A1_at"	KLF15	ENSG00000163884	-0.250507	0.0335282	down	Krueppel-like factor 15 (Kidney-enriched kruppel-like factor). [Source:Uniprot/SWISSPROT;Acc:Q9UIH9]
"Ssc.2845.3.S1_at"	MAPKBP1	ENSG00000137802	0.239802	0.0338236	up	mitogen-activated protein kinase binding protein 1-like [Source:RefSeq_peptide;Acc:NP_055809]
"Ssc.18039.1.A1_at"	DGKI	ENSG00000157680	0.306619	0.0338821	up	Diacylglycerol kinase, iota (EC 2.7.1.107) (Diglyceride kinase) (DGK- iota) (DAG kinase iota). [Source:Uniprot/SWISSPROT;Acc:O75912]
"Ssc.13407.1.A1_at"	ODF2L	ENSG00000122417	-0.279532	0.0339579	down
"Ssc.26855.1.S1_at"	PCBP3	ENSG00000183570	0.209442	0.0340038	up	Poly(rC)-binding protein 3 (Alpha-CP3). [Source:Uniprot/SWISSPROT;Acc:P57721]
"Ssc.4351.3.A1_at"	KIAA0196	ENSG00000164961	0.207515	0.0340507	up
"Ssc.29076.1.A1_at"	PHKA1	ENSG00000067177	-0.221903	0.0341505	down	Phosphorylase B kinase alpha regulatory chain, skeletal muscle isoform (Phosphorylase kinase alpha M subunit). [Source:Uniprot/SWISSPROT;Acc:P46020]
"Ssc.943.1.S1_at"	SBSN	ENSG00000189001	0.215529	0.034338	up	HLAR698 [Homo sapiens]. [Source:RefSeq;Acc:NM_198538]
"AFFX-Ssc-r2-Ec-bioD-5_at"	bioD		0.186634	0.034411	up
"Ssc.3330.1.A1_at"	ZNRF3	ENSG00000183579	-0.339943	0.0344812	down	PREDICTED: novel C3HC4 type Zinc finger (ring finger) [Source:RefSeq_peptide;Acc:XP_290972]
"Ssc.25524.1.S1_at"	TFEB	ENSG00000112561	0.185254	0.0344868	up	Transcription factor EB. [Source:Uniprot/SWISSPROT;Acc:P19484]
"Ssc.23128.1.A1_at"	C19orf63	ENSG00000161671	0.212321	0.0345032	up
"Ssc.2712.1.S1_at"	TOX	ENSG00000198846	0.342915	0.034725	up	thymus high mobility group box protein TOX [Homo sapiens]. [Source:RefSeq;Acc:NM_014729]
"Ssc.10239.1.A1_at"	RERE	ENSG00000142599	-0.198675	0.0347709	down	arginine-glutamic acid dipeptide (RE) repeats; atrophin 1-like; arginine glutamic acid dipeptide RE repeats [Homo sapiens]. [Source:RefSeq;Acc:NM_012102]
"Ssc.26920.1.S1_at"	HSD17B1	ENSG00000108786	-0.262905	0.03491	down	Estradiol 17-beta-dehydrogenase 1 (EC 1.1.1.62) (17-beta-HSD 1) (Placental 17-beta-hydroxysteroid dehydrogenase) (20 alpha- hydroxysteroid dehydrogenase) (20-alpha-HSD) (E2DH). [Source:Uniprot/SWISSPROT;Acc:P14061]
"Ssc.30767.1.A1_at"	STXBP3	ENSG00000116266	-0.191672	0.0350298	down	Syntaxin-binding protein 3 (UNC-18 homolog 3) (UNC-18C) (UNC-18-3) (Platelet Sec1 protein) (PSP). [Source:Uniprot/SWISSPROT;Acc:O00186]
"Ssc.29670.1.A1_at"	GPR98	ENSG00000164199	-0.253698	0.035052	down	very large G-protein coupled receptor 1; very large G protein-coupled receptor 1; G protein-coupled receptor 98 [Homo sapiens]. [Source:RefSeq;Acc:NM_032119]
"Ssc.16086.1.S1_at"	OPRL1	ENSG00000125510	-0.209	0.0351737	down	Nociceptin receptor (Orphanin FQ receptor) (Kappa-type 3 opioid receptor) (KOR-3). [Source:Uniprot/SWISSPROT;Acc:P41146]
"Ssc.8110.1.A1_at"	METAP1	ENSG00000164024	-0.203323	0.0351921	down	Methionine aminopeptidase 1 (EC 3.4.11.18) (MetAP 1) (MAP 1) (Peptidase M 1). [Source:Uniprot/SWISSPROT;Acc:P53582]
"Ssc.13586.1.A1_at"	TULP4	ENSG00000130338	-0.183608	0.0352931	down	Tubby-like protein 4 (Tubby superfamily protein). [Source:Uniprot/SWISSPROT;Acc:Q9NRJ4]
"Ssc.4818.1.A1_at"	C7orf60	ENSG00000164603	-0.205251	0.035391	down
"Ssc.25426.1.S1_at"	DHX9	ENSG00000135829	-0.243433	0.0354439	down	ATP-dependent RNA helicase A (Nuclear DNA helicase II) (NDH II) (DEAH- box protein 9). [Source:Uniprot/SWISSPROT;Acc:Q08211]
"Ssc.24778.1.A1_at"	ZIC4	ENSG00000174963	-0.281044	0.0356066	down
"Ssc.12798.1.A1_at"	ETS2	ENSG00000157557	0.196535	0.0359097	up	C-ets-2 protein. [Source:Uniprot/SWISSPROT;Acc:P15036]
"Ssc.27228.2.S1_at"	SEC63	ENSG00000025796	-0.236253	0.0360691	down	Translocation protein SEC63 homolog. [Source:Uniprot/SWISSPROT;Acc:Q9UGP8]
"Ssc.23033.1.S1_at"	PTPRN2	ENSG00000155093	-0.23158	0.0361043	down	Receptor-type protein-tyrosine phosphatase N2 precursor (EC 3.1.3.48) (R-PTP-N2) (Islet cell autoantigen related protein) (ICAAR) (IAR) (Phogrin). [Source:Uniprot/SWISSPROT;Acc:Q92932]
"Ssc.7172.1.A1_at"	HIF1A	ENSG00000100644	-0.242781	0.0361389	down	Hypoxia-inducible factor 1 alpha (HIF-1 alpha) (HIF1 alpha) (ARNT interacting protein) (Member of PAS protein 1) (MOP1). [Source:Uniprot/SWISSPROT;Acc:Q16665]
"Ssc.26358.3.S1_at"	CORO1C	ENSG00000110880	0.307603	0.0361406	up	Coronin 1C (Coronin 3) (hCRNN4). [Source:Uniprot/SWISSPROT;Acc:Q9ULV4]
"Ssc.17276.2.S1_at"	TRMT6	ENSG00000089195	0.2034	0.0361474	up	CGI-09 protein [Homo sapiens]. [Source:RefSeq;Acc:NM_015939]
"Ssc.7374.1.S1_at"	UCKL1	ENSG00000198276	0.196452	0.0363223	up	Uridine/cytidine kinase-like 1. [Source:Uniprot/SWISSPROT;Acc:Q9NWZ5]
"Ssc.28079.1.A1_at"	ARID1B	ENSG00000049618	0.224451	0.0364053	up	AT rich interactive domain 1B (SWI1-like) isoform 1; BRG1-binding protein ELD/OSA1; Eld (eyelid)/Osa protein [Homo sapiens]. [Source:RefSeq;Acc:NM_017519]
"Ssc.5971.1.A1_at"	CDC73	ENSG00000134371	-0.27894	0.0365976	down	parafibromin; chromosome 1 open reading frame 28 [Homo sapiens]. [Source:RefSeq;Acc:NM_024529]
"Ssc.22304.1.A1_at"	IGF2BP3	ENSG00000136231	0.264988	0.03663	up	IGF-II mRNA-binding protein 3; KH domain containing protein overexpressed in cancer [Homo sapiens]. [Source:RefSeq;Acc:NM_006547]
"Ssc.21876.1.S1_at"	ATM	ENSG00000149311	-0.185786	0.0368647	down
"Ssc.27909.1.S1_at"	CAPZB	ENSG00000077549	0.169636	0.0368968	up	F-actin capping protein beta subunit (CapZ beta). [Source:Uniprot/SWISSPROT;Acc:P47756]
"Ssc.541.1.A1_at"	GUCA2A	ENSG00000197273	-0.236162	0.0368975	down	Guanylin precursor (Guanylate cyclase activator 2A) (Guanylate cyclase activating protein 1) (Gap-I). [Source:Uniprot/SWISSPROT;Acc:Q02747]
"Ssc.16166.1.A1_at"	ECE1	ENSG00000117298	-0.270799	0.0370208	down	Endothelin-converting enzyme 1 (EC 3.4.24.71) (ECE-1). [Source:Uniprot/SWISSPROT;Acc:P42892]
"Ssc.26940.1.A1_at"	NPAS3	ENSG00000151322	-0.241138	0.0371711	down	Neuronal PAS domain protein 3 (Neuronal PAS3) (Member of PAS protein 6) (MOP6). [Source:Uniprot/SWISSPROT;Acc:Q8IXF0]
"Ssc.24738.1.S1_at"	NAV1	ENSG00000134369	-0.160011	0.0371882	down	neuron navigator 1; neuron navigator-1; pore membrane and/or filament interacting like protein 3 [Homo sapiens]. [Source:RefSeq;Acc:NM_020443]
"AFFX-r2-Ec-bioD-5_at"	bioD		0.197311	0.0372103	up
"Ssc.12176.2.A1_at"	GPRC5C	ENSG00000170412	-0.183761	0.0374023	down	G protein-coupled receptor family C group 5 member C precursor (Retinoic acid induced gene 3 protein) (RAIG-3). [Source:Uniprot/SWISSPROT;Acc:Q9NQ84]
"Ssc.29808.1.A1_at"	SIDT1	ENSG00000072858	0.218177	0.0375893	up	SID1 transmembrane family, member 1 [Homo sapiens]. [Source:RefSeq;Acc:NM_017699]
"Ssc.7512.1.A1_at"	GTF2H4	ENSG00000137349	0.202712	0.0376536	up	TFIIH basal transcription factor complex p52 subunit (Basic transcription factor 52 kDa subunit) (BTF2-p52) (General transcription factor IIH polypeptide 4). [Source:Uniprot/SWISSPROT;Acc:Q92759]
"Ssc.7066.1.S1_at"	GARNL3	ENSG00000173223	-0.275525	0.0377145	down	24 kDa protein [Source:IPI;Acc:IPI00413638]
"Ssc.17239.1.S1_at"	B3GNT5	ENSG00000176597	-0.217969	0.037763	down	beta-1,3-N-acetylglucosaminyltransferase bGnT-5; beta 1,3 N-acetyglucosaminyltransferase Lc3 synthase [Homo sapiens]. [Source:RefSeq;Acc:NM_032047]
"Ssc.7238.1.A1_at"	NBEAL1	ENSG00000144426	-0.201828	0.0378568	down	ALS2CR17; beach [Homo sapiens]. [Source:RefSeq;Acc:NM_198945]
"Ssc.20565.2.S1_a_at"	ERAL1	ENSG00000132591	0.174776	0.0379902	up	GTP-binding protein era homolog (hERA) (Fragment). [Source:Uniprot/SWISSPROT;Acc:O75616]
"Ssc.25060.1.S1_at"	CNOT4	ENSG00000080802	-0.209297	0.0381444	down	CCR4-NOT transcription complex subunit 4 (EC 6.3.2.-) (E3 ubiquitin protein ligase CNOT4) (CCR4-associated factor 4) (Potential transcriptional repressor NOT4Hp). [Source:Uniprot/SWISSPROT;Acc:O95628]
"Ssc.15786.1.S1_at"	COL11A1	ENSG00000060718	-0.23773	0.0381863	down	Collagen alpha 1(XI) chain precursor. [Source:Uniprot/SWISSPROT;Acc:P12107]
"Ssc.10685.1.A1_at"	UST	ENSG00000111962	-0.293766	0.0382674	down	uronyl-2-sulfotransferase; uronyl 2-sulfotransferase; dermatan/chondroitin sulfate 2-sulfotransferase [Homo sapiens]. [Source:RefSeq;Acc:NM_005715]
"Ssc.22064.1.S1_at"	DFFA	ENSG00000160049	0.219335	0.0383	up	DNA fragmentation factor alpha subunit (DNA fragmentation factor 45 kDa subunit) (DFF-45) (Inhibitor of CAD) (ICAD). [Source:Uniprot/SWISSPROT;Acc:O00273]
"Ssc.22236.1.A1_at"	NHLRC2	ENSG00000196865	-0.230666	0.038369	down
"Ssc.13283.1.S1_at"	LEPR	ENSG00000116678	0.281839	0.0385315	up	Leptin receptor gene-related protein (OB-R gene related protein) (OB- RGRP). [Source:Uniprot/SWISSPROT;Acc:O15243]
"Ssc.16403.1.S1_at"	C22orf9	ENSG00000100364	0.271944	0.0386649	up	C22orf9 protein (Fragment). [Source:Uniprot/SPTREMBL;Acc:Q8IUY4]
"Ssc.28858.2.A1_at"	BTF3L4	ENSG00000134717	0.202285	0.0387712	up	PREDICTED: similar to RIKEN cDNA 4632412E09 [Source:RefSeq_peptide;Acc:XP_371577]
"Ssc.30134.1.A1_at"	ODF2L	ENSG00000122417	-0.345561	0.0388005	down
"Ssc.30036.1.A1_at"	TCERG1L	ENSG00000176769	-0.214953	0.0390805	down	transcription elongation regulator 1-like; 5730476P14Rik [Homo sapiens]. [Source:RefSeq;Acc:NM_174937]
"Ssc.21642.1.S1_at"	GALK1	ENSG00000108479	0.258813	0.0391288	up	Galactokinase (EC 2.7.1.6) (Galactose kinase). [Source:Uniprot/SWISSPROT;Acc:P51570]
"Ssc.6407.1.A1_at"	CASD1	ENSG00000127995	-0.163369	0.0391496	down	O-acetyltransferase [Homo sapiens]. [Source:RefSeq;Acc:NM_022900]
"Ssc.16649.1.S1_a_at"	MCM5	ENSG00000100297	0.193036	0.0393652	up	DNA replication licensing factor MCM5 (CDC46 homolog) (P1-CDC46). [Source:Uniprot/SWISSPROT;Acc:P33992]
"Ssc.4077.1.A1_at"	SLC37A3	ENSG00000157800	-0.210076	0.0393736	down	solute carrier family 37 (glycerol-3-phosphate transporter), member 3 isoform 2 [Homo sapiens]. [Source:RefSeq;Acc:NM_032295]
"Ssc.27490.1.A1_at"	SEC61G	ENSG00000132432	-0.194004	0.0394218	down	Protein transport protein SEC61 gamma subunit. [Source:Uniprot/SWISSPROT;Acc:P60059]
"Ssc.30729.1.S1_at"	ZNF281	ENSG00000162702	-0.20305	0.039513	down	Zinc finger protein 281 (Zinc finger DNA binding protein 99) (Transcription factor ZBP-99) (GC-box-binding zinc finger protein 1). [Source:Uniprot/SWISSPROT;Acc:Q9Y2X9]
"Ssc.27129.1.A1_at"	FAF1	ENSG00000185104	-0.201317	0.0395263	down	FAS-associated factor 1 (FAF1 protein) (hFAF1) (CGI-03). [Source:Uniprot/SWISSPROT;Acc:Q9UNN5]
"Ssc.13104.1.S1_at"	NUDT13	ENSG00000166321	0.238533	0.039809	up	Nucleoside diphosphate linked moiety X motif 13 (EC 3.-.-.-). [Source:Uniprot/SWISSPROT;Acc:Q86X67]
"Ssc.28348.1.A1_at"	ABLIM2	ENSG00000163995	-0.262798	0.0398418	down	actin binding LIM protein family, member 2; actin binding LIM protein 2 [Homo sapiens]. [Source:RefSeq;Acc:NM_032432]
"Ssc.2222.3.S1_at"	LRCH4	ENSG00000077454	0.190709	0.0398897	up	Leucine-rich repeats and calponin homology domain containing protein 4 (Leucine-rich neuronal protein). [Source:Uniprot/SWISSPROT;Acc:O75427]
"Ssc.4661.1.S1_at"	HSPB11	ENSG00000081870	-0.357553	0.0401591	down
"Ssc.13666.1.A1_at"	EPB41L5	ENSG00000115109	0.28649	0.0402886	up	Band 4.1-like protein 5. [Source:Uniprot/SWISSPROT;Acc:Q9HCM4]
"Ssc.8674.1.A1_at"	DDX17	ENSG00000100201	0.264113	0.0402891	up	Probable RNA-dependent helicase p72 (DEAD-box protein p72) (DEAD-box protein 17). [Source:Uniprot/SWISSPROT;Acc:Q92841]
"Ssc.11731.1.A1_at"	GCLC	ENSG00000001084	-0.203107	0.0403339	down	Glutamate--cysteine ligase catalytic subunit (EC 6.3.2.2) (Gamma- glutamylcysteine synthetase) (Gamma-ECS) (GCS heavy chain). [Source:Uniprot/SWISSPROT;Acc:P48506]
"Ssc.10051.2.A1_at"	Q7Z4F9	ENSG00000180561	0.224451	0.040359	up	MSTP082. [Source:Uniprot/SPTREMBL;Acc:Q7Z4F9]
"Ssc.6519.1.S1_at"	THUMPD2	ENSG00000138050	0.189695	0.0404758	up	THUMP domain containing protein 2. [Source:Uniprot/SWISSPROT;Acc:Q9BTF0]
"Ssc.9925.1.A1_at"	C21orf91	ENSG00000154642	-0.249892	0.040563	down	EURL protein homolog. [Source:Uniprot/SWISSPROT;Acc:Q9NYK6]
"Ssc.16019.2.A1_a_at"	POU1F1	ENSG00000064835	0.31299	0.0407184	up	Pituitary-specific positive transcription factor 1 (Pit-1) (Growth hormone factor 1) (GHF-1). [Source:Uniprot/SWISSPROT;Acc:P28069]
"Ssc.24783.1.A1_at"	IL17D	ENSG00000172458	0.328956	0.040753	up	Interleukin-17D precursor (IL-17D) (Interleukin-27) (IL-27) (UNQ3096/PRO21175). [Source:Uniprot/SWISSPROT;Acc:Q8TAD2]
"Ssc.29991.1.A1_at"	PPP2R5C	ENSG00000078304	-0.425674	0.0408632	down	Serine/threonine protein phosphatase 2A, 56 kDa regulatory subunit, gamma isoform (PP2A, B subunit, B gamma isoform) (PP2A, B subunit, B56 gamma isoform) (PP2A, B subunit, PR61 gamma isoform) (PP2A, B subunit, R5 gamma isoform). [Source:Uniprot/SWISSPROT
"Ssc.25355.1.S1_at"	COL19A1	ENSG00000082293	-0.247887	0.0409246	down	Collagen alpha 1(XIX) chain precursor (Collagen alpha 1(Y) chain). [Source:Uniprot/SWISSPROT;Acc:Q14993]
"Ssc.497.1.A1_at"	KCNG1	ENSG00000026559	0.228241	0.040949	up	Potassium voltage-gated channel subfamily G member 1 (Voltage-gated potassium channel subunit Kv6.1) (kH2). [Source:Uniprot/SWISSPROT;Acc:Q9UIX4]
"Ssc.11047.1.A1_at"	TTC7B	ENSG00000165914	0.286876	0.041004	up	Tetratricopeptide repeat protein 7B (Tetratricopeptide repeat protein 7 like-1). [Source:Uniprot/SWISSPROT;Acc:Q86TV6]
"Ssc.15950.1.S1_at"	C5AR1	ENSG00000197405	-0.19251	0.0410542	down	C5a anaphylatoxin chemotactic receptor (C5a-R) (C5aR) (CD88 antigen). [Source:Uniprot/SWISSPROT;Acc:P21730]
"Ssc.27484.1.S1_at"	SFRS12	ENSG00000153914	-0.213988	0.0410547	down	Splicing factor, arginine/serine-rich 12 (Serine-arginine-rich splicing regulatory protein 86) (SRrp86) (Splicing regulatory protein 508) (SRrp508). [Source:Uniprot/SWISSPROT;Acc:Q8WXA9]
"Ssc.15926.1.S1_at"	CLCA1	ENSG00000016490	0.238746	0.0410614	up	calcium activated chloride channel 1 precursor [Homo sapiens]. [Source:RefSeq;Acc:NM_001285]
"Ssc.16288.1.S1_at"	IGHM	ENSG00000130076	-0.267332	0.0411256	down	Ig alpha-1 chain C region. [Source:Uniprot/SWISSPROT;Acc:P01876]
"Ssc.16185.1.A1_at"	SLIT2	ENSG00000145147	-0.175346	0.0411848	down	Slit homolog 2 protein precursor (Slit-2). [Source:Uniprot/SWISSPROT;Acc:O94813]
"Ssc.1.1.S1_at"	SRD5A2	ENSG00000049319	0.271372	0.0411882	up	3-oxo-5-alpha-steroid 4-dehydrogenase 2 (EC 1.3.99.5) (Steroid 5- alpha-reductase 2) (SR type 2) (5 alpha-SR2). [Source:Uniprot/SWISSPROT;Acc:P31213]
"Ssc.26937.1.A1_at"	CDKAL1	ENSG00000145996	-0.18117	0.0412013	down	CDK5 regulatory subunit associated protein 1-like 1 [Homo sapiens]. [Source:RefSeq;Acc:NM_017774]
"Ssc.16981.1.S1_at"	ITIH3	ENSG00000162267	-0.186006	0.041311	down	Inter-alpha-trypsin inhibitor heavy chain H3 precursor (ITI heavy chain H3) (Inter-alpha-inhibitor heavy chain 3) (Serum-derived hyaluronan-associated protein) (SHAP). [Source:Uniprot/SWISSPROT;Acc:Q06033]
"Ssc.12015.1.A1_at"	EPS15	ENSG00000085832	-0.195916	0.0413315	down	Epidermal growth factor receptor substrate 15 (Protein Eps15) (AF-1p protein). [Source:Uniprot/SWISSPROT;Acc:P42566]
"Ssc.28701.1.S1_at"	SORBS2	ENSG00000154556	-0.247452	0.0413521	down	Arg/Abl-interacting protein 2 isoform 1; Arg binding protein 2 [Homo sapiens]. [Source:RefSeq;Acc:NM_003603]
"Ssc.16624.1.S1_at"	CA11	ENSG00000063180	0.183739	0.0414809	up	Carbonic anhydrase-related protein 2 precursor (CARP-2) (CA-RP II) (CA-XI) (Carbonic anhydrase-related protein 11) (CARP XI) (CA-RP XI) (UNQ211/PRO237). [Source:Uniprot/SWISSPROT;Acc:O75493]
"Ssc.19069.1.A1_at"	CHD9	ENSG00000177200	0.20803	0.0415357	up	chromodomain helicase DNA binding protein 9; 1810014J18Rik; proteinx0008 [Homo sapiens]. [Source:RefSeq;Acc:NM_025134]
"Ssc.30066.1.A1_at"	FBXO5	ENSG00000178488	-0.246231	0.0416274	down	7 kDa protein [Source:IPI;Acc:IPI00177651]
"Ssc.24016.1.S1_at"	ELAVL2	ENSG00000107105	0.18996	0.0418991	up	ELAV-like protein 2 (Hu-antigen B) (HuB) (ELAV-like neuronal protein 1) (Nervous system-specific RNA binding protein Hel-N1). [Source:Uniprot/SWISSPROT;Acc:Q12926]
"Ssc.30371.1.A1_at"	CLSPN	ENSG00000092853	-0.511362	0.0419664	down	claspin [Homo sapiens]. [Source:RefSeq;Acc:NM_022111]
"Ssc.12615.1.A1_at"	ENDOD1	ENSG00000149218	-0.24598	0.0419734	down	Probable endonuclease KIAA0830 precursor (EC 3.1.30.-). [Source:Uniprot/SWISSPROT;Acc:O94919]
"Ssc.21804.1.S1_at"	ITLN2	ENSG00000158764	-0.18829	0.0419936	down	intelectin 2; endothelial lectin HL-2 [Homo sapiens]. [Source:RefSeq;Acc:NM_080878]
"Ssc.29854.1.A1_at"	HERC2	ENSG00000128731	0.157226	0.0420032	up	hect domain and RLD 2 [Homo sapiens]. [Source:RefSeq;Acc:NM_004667]
"Ssc.25591.1.S1_at"	ZCCHC11	ENSG00000134744	-0.209348	0.0420444	down	zinc finger, CCHC domain containing 11 isoform b [Source:RefSeq_peptide;Acc:NP_056084]
"Ssc.5634.1.A1_at"	SMAD5	ENSG00000113658	0.258913	0.0421048	up	Mothers against decapentaplegic homolog 5 (SMAD 5) (Mothers against DPP homolog 5) (Smad5) (hSmad5) (JV5-1). [Source:Uniprot/SWISSPROT;Acc:Q99717]
"Ssc.30346.1.A1_at"	FCHSD2	ENSG00000137478	0.19527	0.0421343	up	FCH and double SH3 domains 2; SH3 multiple domains 3 [Homo sapiens]. [Source:RefSeq;Acc:NM_014824]
"Ssc.10199.3.S1_at"	DTNBP1	ENSG00000047579	-0.255025	0.0421451	down	Dystrobrevin binding protein 1 (Dysbindin) (Hermansky-Pudlak syndrome 7 protein) (My031 protein). [Source:Uniprot/SWISSPROT;Acc:Q96EV8]
"Ssc.8418.1.A1_at"	BAT1	ENSG00000198563	-0.255844	0.042163	down	Vacuolar ATP synthase subunit G 2 (EC 3.6.3.14) (V-ATPase G subunit 2) (Vacuolar proton pump G subunit 2) (V-ATPase 13 kDa subunit 2). [Source:Uniprot/SWISSPROT;Acc:O95670]
"Ssc.15348.1.S1_at"	AQP2	ENSG00000167580	-0.182173	0.0421655	down	Aquaporin-CD (AQP-CD) (Water channel protein for renal collecting duct) (ADH water channel) (Aquaporin 2) (Collecting duct water channel protein) (WCH-CD). [Source:Uniprot/SWISSPROT;Acc:P41181]
"Ssc.2545.3.S1_at"	TMEM165	ENSG00000134851	0.212954	0.042277	up	TPA regulated locus; uncharacterized hypothalamus protein HTMP [Homo sapiens]. [Source:RefSeq;Acc:NM_018475]
"Ssc.29491.1.A1_at"	ADAMTS20	ENSG00000173157	-0.203262	0.0423024	down	ADAMTS-20 precursor (EC 3.4.24.-) (A disintegrin and metalloproteinase with thrombospondin motifs 20) (ADAM-TS 20) (ADAM-TS20). [Source:Uniprot/SWISSPROT;Acc:P59510]
"Ssc.25503.1.S1_at"	RGMA	ENSG00000182175	-0.206224	0.042347	down	RGM domain family, member A; repulsive guidance molecule A [Homo sapiens]. [Source:RefSeq;Acc:NM_020211]
"Ssc.22769.1.S1_at"	FY	ENSG00000162708	0.214722	0.0423479	up	Duffy antigen/chemokine receptor (Fy glycoprotein) (GpFy) (Glycoprotein D) (Plasmodium vivax receptor) (CD234 antigen). [Source:Uniprot/SWISSPROT;Acc:Q16570]
"Ssc.21738.1.S1_at"	TGFBRAP1	ENSG00000135966	-0.181348	0.0423743	down	TGF beta receptor associated protein -1 [Homo sapiens]. [Source:RefSeq;Acc:NM_004257]
"Ssc.21773.1.A1_at"	SPATA6	ENSG00000132122	0.186365	0.042475	up	spermatogenesis associated 6 [Homo sapiens]. [Source:RefSeq;Acc:NM_019073]
"Ssc.14419.1.S1_at"	DLX6	ENSG00000006377	0.172212	0.0425241	up	Homeobox protein DLX-6. [Source:Uniprot/SWISSPROT;Acc:P56179]
"Ssc.11076.1.S1_at"	SDS	ENSG00000135094	0.439629	0.0425461	up	L-serine dehydratase (EC 4.3.1.17) (L-serine deaminase). [Source:Uniprot/SWISSPROT;Acc:P20132]
"Ssc.3285.1.S1_at"	ST14	ENSG00000149418	0.220668	0.0425772	up	Suppressor of tumorigenicity 14 (EC 3.4.21.-) (Matriptase) (Membrane- type serine protease 1) (MT-SP1) (Prostamin) (Serine protease TADG-15) (Tumor associated differentially-expressed gene-15 protein). [Source:Uniprot/SWISSPROT;Acc:Q9Y5Y6]
"Ssc.18796.1.A1_at"	PRC1	ENSG00000198901	0.352306	0.042715	up	protein regulator of cytokinesis 1 isoform 1; protein regulating cytokinesis 1 [Homo sapiens]. [Source:RefSeq;Acc:NM_003981]
"Ssc.6463.2.S1_at"	MYD88	ENSG00000172936	0.237791	0.0427243	up	Myeloid differentiation primary response protein MyD88. [Source:Uniprot/SWISSPROT;Acc:Q99836]
"Ssc.271.1.A1_at"	CD55	ENSG00000196352	-0.316835	0.0427668	down	Complement decay-accelerating factor precursor (CD55 antigen). [Source:Uniprot/SWISSPROT;Acc:P08174]
"Ssc.30175.1.A1_at"	CPXM1	ENSG00000088882	0.328356	0.0427974	up	Potential carboxypeptidase X precursor (EC 3.4.17.-) (Metallocarboxypeptidase CPX-1). [Source:Uniprot/SWISSPROT;Acc:Q96SM3]
"Ssc.30663.1.A1_at"	KIAA1033	ENSG00000136051	-0.226753	0.0429321	down
"Ssc.237.1.A1_at"	IBSP	ENSG00000029559	-0.26259	0.043044	down	Bone sialoprotein II precursor (BSP II) (Cell-binding sialoprotein) (Integrin-binding sialoprotein). [Source:Uniprot/SWISSPROT;Acc:P21815]
"Ssc.19554.1.S1_at"	FLAD1	ENSG00000160688	0.175072	0.0430785	up	FAD synthetase isoform 1 [Homo sapiens]. [Source:RefSeq;Acc:NM_025207]
"Ssc.9503.3.S1_at"	CREBZF	ENSG00000137504	-0.220971	0.0432161	down	HCF-binding transcription factor Zhangfei [Homo sapiens]. [Source:RefSeq;Acc:NM_021212]
"Ssc.23516.3.S1_at"	SATB1	ENSG00000182568	0.208189	0.0432268	up	DNA-binding protein SATB1 (Special AT-rich sequence binding protein 1). [Source:Uniprot/SWISSPROT;Acc:Q01826]
"Ssc.24512.1.S1_at"	MAP3K11	ENSG00000173327	0.191427	0.0432816	up	mitogen-activated protein kinase kinase kinase 11; mixed lineage kinase 3; SH3 domain-containing proline-rich kinase; protein-tyrosine kinase PTK1 [Homo sapiens]. [Source:RefSeq;Acc:NM_002419]
"Ssc.1785.2.S1_at"	ZNF677	ENSG00000197928	0.247427	0.0432855	up
"Ssc.28307.1.A1_at"	IER5	ENSG00000162783	0.191826	0.0435394	up	immediate early response 5 [Homo sapiens]. [Source:RefSeq;Acc:NM_016545]
"Ssc.12862.1.A1_at"	MAP1B	ENSG00000131711	-0.232108	0.0436189	down	Microtubule-associated protein 1B (MAP 1B) [Contains: MAP1 light chain LC1]. [Source:Uniprot/SWISSPROT;Acc:P46821]
"AFFX-r2-TagF_at"	AFFX-r2-TagF		0.228917	0.0436286	up
"Ssc.18572.2.S1_at"	GPNMB	ENSG00000136235	0.201495	0.0440376	up	Putative transmembrane protein NMB precursor (Transmembrane glycoprotein HGFIN). [Source:Uniprot/SWISSPROT;Acc:Q14956]
"Ssc.13703.1.A1_at"	INSM1	ENSG00000173404	0.199248	0.0440641	up	Zinc finger protein IA-1 (Insulinoma-associated protein 1). [Source:Uniprot/SWISSPROT;Acc:Q01101]
"Ssc.27349.1.S1_at"	PHC1	ENSG00000179899	0.168355	0.0441611	up	Polyhomeotic-like protein 1 (Early development regulator protein 1) (HPH1). [Source:Uniprot/SWISSPROT;Acc:P78364]
"Ssc.2875.1.S1_at"	TRHDE	ENSG00000072657	0.182214	0.044173	up	Thyrotropin-releasing hormone degrading ectoenzyme (EC 3.4.19.6) (TRH- degrading ectoenzyme) (TRH-DE) (TRH-specific aminopeptidase) (Thyroliberinase) (Pyroglutamyl-peptidase II) (PAP-II). [Source:Uniprot/SWISSPROT;Acc:Q9UKU6]
"Ssc.18369.1.A1_at"	ALPPL2	ENSG00000163286	-0.166658	0.0441954	down	Alkaline phosphatase, placental-like precursor (EC 3.1.3.1) (Nagao isozyme) (Germ-cell alkaline phosphatase) (GCAP) (PLAP-like) (ALP-1). [Source:Uniprot/SWISSPROT;Acc:P10696]
"Ssc.8043.1.A1_at"	BAALC	ENSG00000164929	-0.208168	0.0442793	down	brain and acute leukemia, cytoplasmic [Homo sapiens]. [Source:RefSeq;Acc:NM_024812]
"Ssc.1743.1.S1_at"	PDZK1IP1	ENSG00000162366	0.324472	0.0443394	up	17 kDa membrane associated protein (DD96 protein). [Source:Uniprot/SWISSPROT;Acc:Q13113]
"Ssc.27158.1.S1_at"	FLOT2	ENSG00000132589	-0.1854	0.0444619	down	Flotillin-2 (Epidermal surface antigen) (ESA). [Source:Uniprot/SWISSPROT;Acc:Q14254]
"Ssc.12574.1.A1_at"	DPP10	ENSG00000175497	-0.15947	0.0445006	down	dipeptidylpeptidase 10 isoform 1; dipeptidyl peptidase IV-related protein 3; dipeptidyl peptidase X [Homo sapiens]. [Source:RefSeq;Acc:NM_020868]
"Ssc.15488.1.S1_at"	PRKAA1	ENSG00000132356	-0.248679	0.0445065	down	5-AMP-activated protein kinase, catalytic alpha-1 chain (EC 2.7.1.-) (AMPK alpha-1 chain). [Source:Uniprot/SWISSPROT;Acc:Q13131]
"Ssc.31198.2.S1_at"	DUS3L	ENSG00000141994	0.262758	0.0446301	up
"Ssc.22903.2.A1_at"	MAP4K3	ENSG00000011566	-0.193929	0.0448672	down	Mitogen-activated protein kinase kinase kinase kinase 3 (EC 2.7.1.37) (MAPK/ERK kinase kinase kinase 3) (MEK kinase kinase 3) (MEKKK 3) (Germinal center kinase related protein kinase) (GLK). [Source:Uniprot/SWISSPROT;Acc:Q8IVH8]
"Ssc.13029.1.A1_at"	SRPX2	ENSG00000102359	0.288174	0.0449184	up	sushi-repeat-containing protein, X-linked 2; sushi-repeat protein [Homo sapiens]. [Source:RefSeq;Acc:NM_014467]
"Ssc.1880.3.S1_at"	C5orf15	ENSG00000113583	-0.19548	0.0450407	down
"Ssc.17143.1.A1_at"	IRS4	ENSG00000133124	-0.219388	0.0450458	down	insulin receptor substrate 4 [Homo sapiens]. [Source:RefSeq;Acc:NM_003604]
"Ssc.8378.1.A1_at"	TICAM2	ENSG00000134970	-0.250153	0.0451594	down	toll-like receptor adaptor molecule 2 [Source:RefSeq_peptide;Acc:NP_067681]
"Ssc.4677.1.A1_at"	JMJD1C	ENSG00000171988	-0.182759	0.0452742	down	Jumonji domain containing protein 1C (Thyroid receptor interacting protein 8) (TRIP-8) (Fragment). [Source:Uniprot/SWISSPROT;Acc:Q15652]
"Ssc.28146.1.A1_x_at"	SHPK	ENSG00000197417	0.194305	0.0452855	up	Carbohydrate kinase-like protein (EC 2.7.1.-). [Source:Uniprot/SWISSPROT;Acc:Q9UHJ6]
"Ssc.1026.3.S1_at"	BBX	ENSG00000114439	-0.153794	0.0453488	down	HMG-BOX transcription factor BBX; x 001 protein [Homo sapiens]. [Source:RefSeq;Acc:NM_020235]
"Ssc.29224.1.A1_at"	PDE4D	ENSG00000113448	-0.156002	0.0453829	down	cAMP-specific 3,5-cyclic phosphodiesterase 4D (EC 3.1.4.17) (DPDE3) (PDE43). [Source:Uniprot/SWISSPROT;Acc:Q08499]
"Ssc.3695.3.S1_a_at"	SNHG11	ENSG00000174365	0.186345	0.0454039	up
"Ssc.14317.1.A1_at"	ARFGEF1	ENSG00000066777	-0.188119	0.0454666	down	Brefeldin A-inhibited guanine nucleotide-exchange protein 1 (Brefeldin A-inhibited GEP 1) (p200 ARF-GEP1) (p200 ARF guanine nucleotide exchange factor). [Source:Uniprot/SWISSPROT;Acc:Q9Y6D6]
"Ssc.22592.1.A1_at"	SEMA6C	ENSG00000143434	-0.159379	0.0454811	down	Semaphorin 6C precursor (Semaphorin Y) (Sema Y). [Source:Uniprot/SWISSPROT;Acc:Q9H3T2]
"Ssc.22989.1.A1_at"	DOCK1	ENSG00000150760	0.242083	0.0456964	up	Dedicator of cytokinesis protein 1 (180 kDa protein downstream of CRK) (DOCK180). [Source:Uniprot/SWISSPROT;Acc:Q14185]
"Ssc.30542.1.A1_at"	TSR1	ENSG00000167721	-0.240345	0.045743	down
"Ssc.27145.1.A1_at"	C10orf63	ENSG00000151023	-0.226388	0.0457565	down
"Ssc.13300.1.A1_at"	Q96BE7	ENSG00000133858	-0.182954	0.0457969	down
"Ssc.12825.1.A1_at"	CLECL1	ENSG00000184293	0.277934	0.0459137	up	type II transmembrane protein DCAL1 [Homo sapiens]. [Source:RefSeq;Acc:NM_172004]
"Ssc.26514.1.A1_at"	SAA4	ENSG00000148965	0.257788	0.0459954	up	Serum amyloid A-4 protein precursor (Constitutively expressed serum amyloid A protein) (C-SAA). [Source:Uniprot/SWISSPROT;Acc:P35542]
"Ssc.15898.1.A1_at"	PLK3	ENSG00000173846	-0.231709	0.0461261	down	Serine/threonine-protein kinase PLK3 (EC 2.7.1.37) (Polo-like kinase 3) (PLK-3) (Cytokine-inducible serine/threonine-protein kinase) (FGF- inducible kinase) (Proliferation-related kinase). [Source:Uniprot/SWISSPROT;Acc:Q9H4B4]
"Ssc.1546.1.S1_at"	AZIN1	ENSG00000155096	-0.213014	0.0461765	down	Ornithine decarboxylase antizyme inhibitor. [Source:Uniprot/SWISSPROT;Acc:O14977]
"Ssc.10498.1.A1_at"	EAF2	ENSG00000145088	-0.236217	0.0462798	down	ELL associated factor 2; uncharacterized bone marrow protein BM040; testosterone regulated apoptosis inducer and tumor suppressor; ELL-associated factor 2 [Homo sapiens]. [Source:RefSeq;Acc:NM_018456]
"Ssc.10025.2.S1_at"	CEBPD	ENSG00000180733	0.283309	0.0463535	up	CCAAT/enhancer binding protein delta (C/EBP delta) (Nuclear factor NF- IL6-beta) (NF-IL6-beta). [Source:Uniprot/SWISSPROT;Acc:P49716]
"Ssc.19644.1.A1_at"	TREX1	ENSG00000164053	0.161018	0.046369	up	ATR-interacting protein (ATM and Rad3 related interacting protein). [Source:Uniprot/SWISSPROT;Acc:Q8WXE1]
"Ssc.1191.1.S1_at"	FAF1	ENSG00000185104	0.203501	0.0463825	up	FAS-associated factor 1 (FAF1 protein) (hFAF1) (CGI-03). [Source:Uniprot/SWISSPROT;Acc:Q9UNN5]
"Ssc.28570.1.S1_at"	C3orf33	ENSG00000174928	-0.377933	0.0465463	down
"Ssc.8237.1.A1_at"	LRRC58	ENSG00000163428	-0.202873	0.0466151	down
"Ssc.4014.1.S1_at"	MANBAL	ENSG00000101363	0.1795	0.0466334	up	Protein MANBAL. [Source:Uniprot/SWISSPROT;Acc:Q9NQG1]
"Ssc.27257.1.A1_at"	PRKCA	ENSG00000154229	0.208903	0.0466975	up	Protein kinase C, alpha type (EC 2.7.1.37) (PKC-alpha) (PKC-A). [Source:Uniprot/SWISSPROT;Acc:P17252]
"Ssc.22033.1.S1_at"	ACP2	ENSG00000134575	0.182892	0.046732	up	Lysosomal acid phosphatase precursor (EC 3.1.3.2) (LAP). [Source:Uniprot/SWISSPROT;Acc:P11117]
"Ssc.18494.1.S1_at"	ANKRD2	ENSG00000165887	0.207784	0.0468953	up	Ankyrin repeat domain protein 2 (Skeletal muscle ankyrin repeat protein) (hArpp). [Source:Uniprot/SWISSPROT;Acc:Q9GZV1]
"Ssc.5432.1.A1_at"	COX15	ENSG00000014919	0.216448	0.0468992	up	COX15 homolog isoform 2 precursor; cytochrome c oxidase subunit 15; cytochrome c oxidase assembly protein; COX15 (yeast) homolog, cytochrome c oxidase assembly protein [Homo sapiens]. [Source:RefSeq;Acc:NM_004376]
"Ssc.1699.1.A1_at"	MIB1	ENSG00000101752	-0.222554	0.0470275	down	mindbomb homolog 1; ubiquitin ligase mind bomb; DAPK-interacting protein 1 [Homo sapiens]. [Source:RefSeq;Acc:NM_020774]
"Ssc.1904.2.S1_at"	SLC44A2	ENSG00000129353	0.163267	0.0470604	up	CTL2 gene [Homo sapiens]. [Source:RefSeq;Acc:NM_020428]
"Ssc.24342.2.A1_at"	SLIT2	ENSG00000145147	-0.188862	0.047061	down	Slit homolog 2 protein precursor (Slit-2). [Source:Uniprot/SWISSPROT;Acc:O94813]
"Ssc.16162.1.S1_at"	HPD	ENSG00000158104	0.254625	0.0470689	up	4-hydroxyphenylpyruvate dioxygenase (EC 1.13.11.27) (4HPPD) (HPD) (HPPDase). [Source:Uniprot/SWISSPROT;Acc:P32754]
"Ssc.3517.1.S1_at"	PLTP	ENSG00000100979	-0.220383	0.0470898	down	Phospholipid transfer protein precursor (Lipid transfer protein II). [Source:Uniprot/SWISSPROT;Acc:P55058]
"Ssc.12429.1.S1_at"	ORAI1	ENSG00000182500	0.201792	0.0472452	up
"Ssc.26896.1.A1_at"	ANKFY1	ENSG00000185722	0.207471	0.0473341	up	Ankyrin repeats- and FYVE domain-containing protein 1 (Ankyrin repeats hooked to a zinc finger motif). [Source:Uniprot/SWISSPROT;Acc:Q9P2R3]
"Ssc.2167.3.A1_at"	ROGDI	ENSG00000067836	0.212231	0.047335	up	leucine zipper domain protein [Homo sapiens]. [Source:RefSeq;Acc:NM_024589]
"Ssc.7188.1.A1_at"	PCM1	ENSG00000078674	-0.318258	0.0473405	down	pericentriolar material 1 [Homo sapiens]. [Source:RefSeq;Acc:NM_006197]
"Ssc.27385.1.S1_at"	RBP7	ENSG00000162444	0.194009	0.0473808	up	Retinol-binding protein IV, cellular (CRBP-IV) (CRBP4) (Retinoid binding protein 7). [Source:Uniprot/SWISSPROT;Acc:Q96R05]
"Ssc.12650.1.A1_at"	ATP11B	ENSG00000058063	-0.177209	0.0473896	down	Potential phospholipid-transporting ATPase IF (EC 3.6.3.1) (ATPase class I type 11B) (ATPase IR). [Source:Uniprot/SWISSPROT;Acc:Q9Y2G3]
"Ssc.1253.1.S1_at"	SGPP1	ENSG00000126821	-0.202584	0.0474074	down	Sphingosine-1-phosphate phosphatase 1 (EC 3.1.3.-) (Sphingosine-1- phosphatase 1) (SPPase1) (Spp1) (hSPPase1). [Source:Uniprot/SWISSPROT;Acc:Q9BX95]
"Ssc.28268.1.A1_at"	VAV2	ENSG00000160293	0.191411	0.0474167	up	Vav-2 protein. [Source:Uniprot/SWISSPROT;Acc:P52735]
"Ssc.9000.1.S1_at"	PIGF	ENSG00000151665	-0.311429	0.0474186	down	Phosphatidylinositol-glycan biosynthesis, class F protein (PIG-F). [Source:Uniprot/SWISSPROT;Acc:Q07326]
"Ssc.17755.1.S1_at"	CRK	ENSG00000167193	-0.31549	0.0476107	down	Proto-oncogene C-crk (P38) (Adapter molecule crk). [Source:Uniprot/SWISSPROT;Acc:P46108]
"Ssc.5440.1.A1_at"	PJA2	ENSG00000198961	-0.213577	0.0476817	down	praja 2, RING-H2 motif containing; ring finger protein 131 [Homo sapiens]. [Source:RefSeq;Acc:NM_014819]
"Ssc.3975.1.A1_at"	STK38L	ENSG00000152945	-0.165987	0.0477156	down	serine/threonine kinase 38 like; nuclear Dbf2-related 2 [Homo sapiens]. [Source:RefSeq;Acc:NM_015000]
"Ssc.26487.1.A1_at"	ZNF568	ENSG00000198453	-0.269248	0.0479699	down	Zinc finger protein 271 (Zinc finger protein HZF7) (Zinc finger protein ZNFphex133). [Source:Uniprot/SWISSPROT;Acc:Q14591]
"Ssc.21936.2.S1_at"	MRPS9	ENSG00000135972	0.165594	0.0484024	up	28S ribosomal protein S9, mitochondrial precursor (MRP-S9). [Source:Uniprot/SWISSPROT;Acc:P82933]
"Ssc.18179.1.S1_at"	CTNS	ENSG00000040531	0.277147	0.0485216	up	Cystinosin. [Source:Uniprot/SWISSPROT;Acc:O60931]
"Ssc.24595.1.S1_at"	WNT5B	ENSG00000111186	0.214228	0.0485666	up	Wnt-5b protein precursor. [Source:Uniprot/SWISSPROT;Acc:Q9H1J7]
"Ssc.19517.1.A1_at"	AP21	ENSG00000172995	0.195927	0.0486466	up	cAMP-regulated phosphoprotein 21 (ARPP-21). [Source:Uniprot/SWISSPROT;Acc:Q9UBL0]
"Ssc.27335.1.A1_at"	TSPAN5	ENSG00000168785	-0.166588	0.0487312	down	transmembrane 4 superfamily member 9; tetraspan 5; 2810455A09Rik; 4930505M03Rik; tetraspan TM4SF; tetraspan NET-4; transmembrane 4 superfamily, member 8; tetraspanin 5 [Homo sapiens]. [Source:RefSeq;Acc:NM_005723]
"Ssc.5793.1.S1_at"	TMEM63A	ENSG00000196187	0.194675	0.0487493	up	PREDICTED: KIAA0792 gene product [Source:RefSeq_peptide;Acc:XP_375848]
"Ssc.8107.1.A1_at"	PRKAA1	ENSG00000132356	-0.237191	0.0488328	down	5-AMP-activated protein kinase, catalytic alpha-1 chain (EC 2.7.1.-) (AMPK alpha-1 chain). [Source:Uniprot/SWISSPROT;Acc:Q13131]
"Ssc.15974.1.S1_at"	TXNRD1	ENSG00000198431	-0.238637	0.0488388	down	Thioredoxin reductase 1, cytoplasmic precursor (EC 1.8.1.9) (TR) (TR1). [Source:Uniprot/SWISSPROT;Acc:Q16881]
"Ssc.8774.2.A1_at"	SC4MOL	ENSG00000052802	-0.204665	0.0488848	down	C-4 methyl sterol oxidase (EC 1.-.-.-). [Source:Uniprot/SWISSPROT;Acc:Q15800]
"Ssc.5232.2.A1_a_at"	SPDYA	ENSG00000163806	-0.289795	0.0488902	down	protein phosphatase 1, catalytic subunit, beta isoform 1; protein phosphatase 1, catalytic subunit, delta isoform; protein phosphatase 1-delta; protein phosphatase 1-beta; serine/threonine protein phosphatase PP1-beta catalytic subunit [Homo sapiens]. [So
"Ssc.9069.1.A1_at"	OGDHL	ENSG00000197444	0.29022	0.0494443	up	oxoglutarate dehydrogenase-like [Homo sapiens]. [Source:RefSeq;Acc:NM_018245]
"Ssc.11845.1.A1_at"	FAM122A	ENSG00000187866	-0.234433	0.0495295	down
"Ssc.13181.1.A1_at"	ZDHHC22	ENSG00000177108	-0.190719	0.0497139	down	zinc finger, DHHC domain containing 22; chromosome 14 open reading frame 59 [Homo sapiens]. [Source:RefSeq;Acc:NM_174976]
"Ssc.29841.1.A1_s_at"	UGT2B11	ENSG00000198277	0.240386	0.0497319	up	UDP-glucuronosyltransferase 2B11 precursor, microsomal (EC 2.4.1.17) (UDPGT). [Source:Uniprot/SWISSPROT;Acc:O75310]
"Ssc.29877.1.A1_at"	GABBR2	ENSG00000136928	-0.218786	0.0497934	down	Gamma-aminobutyric acid type B receptor, subunit 2 precursor (GABA-B receptor 2) (GABA-B-R2) (Gb2) (GABABR2) (G protein-coupled receptor 51) (GPR 51) (HG20). [Source:Uniprot/SWISSPROT;Acc:O75899]
"Ssc.14064.1.A1_at"	CLDN10	ENSG00000134873	-0.250084	0.0499014	down	Claudin-10 (OSP like protein). [Source:Uniprot/SWISSPROT;Acc:P78369]
