# Supplementary material for: The battle of the sexes starts in the oviduct: modulation of oviductal transcriptome by X and Y-bearing spermatozoa
Source: BMC Genomics. 2014 May 21;15(1):293. doi: 10.1186/1471-2164-15-293 (PMC4035082; doi:10.1186/1471-2164-15-293)
Supplement: Supplementary file 2 — Additional file 2: Transcripts modulated by X and Y-chromosome bearing spermatozoa organized into functional categories according to KEGG database. (XLS 102 KB) [file 12864_2013_6062_MOESM2_ESM.xls]

## Sheet: Biol function and pathways
TITLE The Battle of the Sexes starts in the oviduct AUTHORS Almiñana C1,2, Caballero I1, Heath PR3, Maleki-Dizaji S4, Parrilla I2, Cuello C2, Gil MA2, Vazquez JL2, Vazquez JM2, Roca J2, Martinez EA2, Holt WV1 and Fazeli A1*. Additional File 2.Transcripts modulated by X and Y-chromosome bearing spermatozoa organized into functional categories according to KEGG database.
Genetic Information Processing					Metabolism					Organismal Systems					Environmental Information Processing					Cellular Processes
number pathways	14				number pathways	47				number pathways	48				number pathways	15				number pathways	14
Biological function	4				Biological function	9				Biological function	9				Biological function	3				Biological function	4
Translation	Ribosome biogenesis in eukaryotes				Amino Acid Metabolism	Glycine, serine and threonine metabolism				Digestive System	Vitamin digestion and absorption				Signal Transduction	Wnt signaling pathway				Cell Growth and Death	Oocyte meiosis
	mRNA surveillance pathway					Cysteine and methionine metabolism					Mineral absorption					MAPK signaling pathway					Cell cycle
	RNA transport					Tyrosine metabolism					Fat digestion and absorption					TGF-beta signaling pathway					p53 signaling pathway
	Ribosome					Lysine degradation					Salivary secretion					mTOR signaling pathway					Apoptosis
	Aminoacyl-tRNA biosynthesis					Tryptophan metabolism					Gastric acid secretion					Calcium signaling pathway				Transport and Catabolism	Endocytosis
Transcription	Spliceosome					Phenylalanine metabolism					Pancreatic secretion					ErbB signaling pathway					Regulation of autophagy
	Basal transcription factors					Valine, leucine and isoleucine degradation					Bile secretion					Phosphatidylinositol signaling system					Phagosome
Folding, Sorting and Degradation	Ubiquitin mediated proteolysis					Valine, leucine and isoleucine biosynthesis					Carbohydrate digestion and absorption					Jak-STAT signaling pathway					Lysosome
	Protein processing in endoplasmic reticulum					Alanine, aspartate and glutamate metabolism					Protein digestion and absorption					Hedgehog signaling pathway					Peroxisome
	RNA degradation					Arginine and proline metabolism				Nervous System	Dopaminergic synapse					VEGF signaling pathway				Cell Motility	Regulation of actin cytoskeleton
	Protein export				Nucleotide Metabolism	Purine metabolism					GABAergic synapse				Signaling Molecules and Interaction	Cytokine-cytokine receptor interaction				Cell Communication	Adherens junction
Replication and Repair	Homologous recombination					Pyrimidine metabolism					Cholinergic synapse					Neuroactive ligand-receptor interaction					Focal adhesion
	Fanconi anemia pathway				Carbohydrate Metabolism	Citrate cycle (TCA cycle)					Synaptic vesicle cycle					ECM-receptor interaction					Tight junction
	DNA replication					Glycolysis / Gluconeogenesis					Neurotrophin signaling pathway					Cell adhesion molecules (CAMs)					Gap junction
						Pyruvate metabolism					Glutamatergic synapse				Membrane Transport	ABC transporters
						Galactose metabolism					Long-term potentiation
						Amino sugar and nucleotide sugar metabolism					Long-term depression
						Pentose phosphate pathway				Immune System	Intestinal immune network for IgA production
						Starch and sucrose metabolism					Chemokine signaling pathway
						Glyoxylate and dicarboxylate metabolism					Hematopoietic cell lineage
						Inositol phosphate metabolism					Complement and coagulation cascades
					Lipid Metabolism	Fatty acid metabolism					Fc gamma R-mediated phagocytosis
						Glycerolipid metabolism					Leukocyte transendothelial migration
						Ether lipid metabolism					Natural killer cell mediated cytotoxicity
						Sphingolipid metabolism					Fc epsilon RI signaling pathway
TOTAL						Steroid hormone biosynthesis					Toll-like receptor signaling pathway
number pathways	138					Steroid biosynthesis					B cell receptor signaling pathway
biological function	29				Metabolism of Cofactors and Vitamins	Retinol metabolism					RIG-I-like receptor signaling pathway
number genes 501						One carbon pool by folate					Cytosolic DNA-sensing pathway
						Ubiquinone and other terpenoid-quinone biosynthesis					T cell receptor signaling pathway
						Pantothenate and CoA biosynthesis				Development	Osteoclast differentiation
						Porphyrin and chlorophyll metabolism					Axon guidance
						Riboflavin metabolism					Dorso-ventral axis formation
						Folate biosynthesis				Sensory System	Taste transduction
					Xenobiotics Biodegradation and Metabolism	Metabolism of xenobiotics by cytochrome P450					Olfactory transduction
						Drug metabolism - cytochrome P450				Endocrine System	Progesterone-mediated oocyte maturation
						Drug metabolism - other enzymes					Insulin signaling pathway
					Glycan Biosynthesis and Metabolism	Glycosylphosphatidylinositol(GPI)-anchor biosynthesis					Adipocytokine signaling pathway
						Glycosaminoglycan biosynthesis - chondroitin sulfate					PPAR signaling pathway
						Glycosaminoglycan biosynthesis - heparan sulfate					GnRH signaling pathway
						Glycosphingolipid biosynthesis - lacto and neolacto series					Melanogenesis
						Other types of O-glycan biosynthesis				Excretory System	Proximal tubule bicarbonate reclamation
					Metabolism of Other Amino Acids	Glutathione metabolism					Aldosterone-regulated sodium reabsorption
						Selenocompound metabolism					Endocrine and other factor-regulated calcium reabsorption
						D-Glutamine and D-glutamate metabolism					Vasopressin-regulated water reabsorption
					Energy Metabolism	Oxidative phosphorylation				Circulatory System	Cardiac muscle contraction
						Nitrogen metabolism					Vascular smooth muscle contraction
										Environmental Adaptation	Circadian rhythm - mammal

## Sheet: Genetic Information
Genetic Information Processing
Translation
	Ribosome biogenesis in eukaryotes
		RCL1
	mRNA surveillance pathway
		PPP2R5C
		BAT1
		PABPC5
	RNA transport
		BAT1
		PABPC5
	Ribosome
		RPLP1
	Aminoacyl-tRNA biosynthesis
		RARS2
Transcription
	Spliceosome
		DDX46
		CTNNBL1
		AT1
	Basal transcription factors
		TF2F2
Folding, Sorting and Degradation
	Ubiquitin mediated proteolysis
		UBR5
		UBE2K
		CDC27
		UBE2U
		UBA6
		FBXW11
		HERC2
	Protein processing in endoplasmic reticulum
		MBTPS1
		EDEM3
		UBQLN1
		SEC63
		OS9
		SEC61G
	RNA degradation
		ZCCHC7
		PABPC5
		CNOT4
	Protein export
		SEC63
		SEC61G
Replication and Repair
	Homologous recombination
		RAD54B
	Fanconi anemia pathway
		FANCD2
		TREX1
	DNA replication
		MCM5

## Sheet: Metabolism
Metabolism
Amino Acid Metabolism
	Glycine, serine and threonine metabolism
		SDS
	Cysteine and methionine metabolism
		SDS
		MTR
	Tyrosine metabolism
		ADH1C
		HPD
	Lysine degradation
		OGDHL
	Tryptophan metabolism
		OGDHL
	Phenylalanine metabolism
		HPD
	Valine, leucine and isoleucine degradation
		BCAT2
	Valine, leucine and isoleucine biosynthesis
		BCAT2
	Alanine, aspartate and glutamate metabolism
		GLS
	Arginine and proline metabolism
		GLS
		NOS2A
Nucleotide Metabolism
	Purine metabolism
		PDE1A
		GART
		RRM2B
		ADCY9
		PGM1
		PDE1B
		PDE4D
	Pyrimidine metabolism
		UCK2
		RRM2B
		UCKL1
Carbohydrate Metabolism
	Citrate cycle (TCA cycle)
		IDH3G
		PCK2
		OGDHL
	Glycolysis / Gluconeogenesis
		ADH1C
		PCK2
		PGM1
	Pyruvate metabolism
		PCK2
	Galactose metabolism
		GALK1
		PGM1
	Amino sugar and nucleotide sugar metabolism
		GALK1
		PGM1
	Pentose phosphate pathway
		PGM1
	Starch and sucrose metabolism
		PGM1
	Glyoxylate and dicarboxylate metabolism
		HYI
	Inositol phosphate metabolism
		INPP4B
Lipid Metabolism
	Fatty acid metabolism
		ADH1C
		ACSBG1
	Glycerolipid metabolism
		DGKI
		PPAP2A
	Glycerophospholipid metabolism
		DGKI
		PPAP2A
		LYPLA2
	Ether lipid metabolism
		PPAP2A
	Sphingolipid metabolism
		PPAP2A
		SGPP1
	Steroid hormone biosynthesis
		HSD17B1
	Steroid biosynthesis
		SC4MOL
Metabolism of Cofactors and Vitamins
	Retinol metabolism
		ADH1C
	One carbon pool by folate
		GART
		MTR
		ALDH1L1
	Ubiquinone and other terpenoid-quinone biosynthesis
		HPD
	Pantothenate and CoA biosynthesis
		BCAT2
	Porphyrin and chlorophyll metabolism
		COX15
	Riboflavin metabolism
		ACP2
		FLAD1
	Folate biosynthesis
		ALPPL2
Xenobiotics Biodegradation and Metabolism
	Metabolism of xenobiotics by cytochrome P450
		ADH1C
	Drug metabolism - cytochrome P450
		ADH1C
	Drug metabolism - other enzymes
		UCK2
		UCKL1
Glycan Biosynthesis and Metabolism
	Glycosylphosphatidylinositol(GPI)-anchor biosynthesis
		PIGP
		PIGF
		PIGK
	Glycosaminoglycan biosynthesis - chondroitin sulfate
		UST
		DSE
	Glycosaminoglycan biosynthesis - heparan sulfate
		HS3ST3A1
	Glycosphingolipid biosynthesis - lacto and neolacto series
		B3GNT5
	Other types of O-glycan biosynthesis
		B3GALTL
Metabolism of Other Amino Acids
	Glutathione metabolism
		RRM2B
		GCLC
	Selenocompound metabolism
		MTR
	D-Glutamine and D-glutamate metabolism
		GLS
Energy Metabolism
	Oxidative phosphorylation
		COX15
	Nitrogen metabolism
		GLS

## Sheet: Organismal System
Organismal Systems
Digestive System
	Vitamin digestion and absorption
		SLC23A1
	Mineral absorption
		CYBRD1
		ATP1B2
		ATP1A2
		ATP7A
	Fat digestion and absorption
		PPAP2A
	Salivary secretion
		ATP1B2
		ATP1A2
		ADCY9
		PRKCA
	Gastric acid secretion
		ATP1B2
		ATP1A2
		SSTR2
		ADCY9
		PRKCA
	Pancreatic secretion
		ATP1B2
		ATP1A2
		ADCY9
		CLCA1
		PRKCA
	Bile secretion
		ATP1B2
		ATP1A2
		ABCB11
		ADCY9
		ABCB1
	Carbohydrate digestion and absorption
		ATP1B2
		ATP1A2
		SLC2A2
	Protein digestion and absorption
		ATP1B2
		ATP1A2
		COL11A1
Nervous System
	Dopaminergic synapse
		PPP2R5C
		CACNA1B
		GNAL
		PRKCA
	GABAergic synapse
		CACNA1B
		ADCY9
		GABBR2
		PRKCA
		GLS
	Cholinergic synapse
		CACNA1B
		ADCY9
		PRKCA
	Synaptic vesicle cycle
		CACNA1B
	Neurotrophin signaling pathway
		CRK
		IRS4
	Glutamatergic synapse
		ADCY9
		PRKCA
		GLS
		GRM7
	Long-term potentiation
		PRKCA
	Long-term depression
		PRKCA
Immune System
	Intestinal immune network for IgA production
		TGFB1
	Chemokine signaling pathway
		CCL8
		CRK
		ADCY9
		VAV2
	Hematopoietic cell lineage
		CD55
	Complement and coagulation cascades
		CD55
		TFPI
		C5AR1
	Fc gamma R-mediated phagocytosis
		CRK
		PPAP2A
		PRKCA
		VAV2
	Leukocyte transendothelial migration
		CTNNA3
		CLDN10
		MMP9
		PRKCA
		VAV2
	Natural killer cell mediated cytotoxicity
		FCER1G
		PRKCA
		VAV2
	Fc epsilon RI signaling pathway
		FCER1G
		BTK
		PRKCA
		VAV2
	Toll-like receptor signaling pathway
		MYD88
		IRF7
	B cell receptor signaling pathway
		BTK
		VAV2
	RIG-I-like receptor signaling pathway
		ATG5
		IRF7
	Cytosolic DNA-sensing pathway
		IRF7
	T cell receptor signaling pathway
		VAV2
Development
	Osteoclast differentiation
		TGFB1
		BTK
	Axon guidance
		SLIT3
		NTNG1
		SEMA6A
		ABLIM2
		SLIT2
		SEMA6C
	Dorso-ventral axis formation
		ETS2
Sensory System
	Taste transduction
		PDE1A
		CACNA1B
	Olfactory transduction
		GNAL
		OR8U9
		OR8U9
		CLCA1
Endocrine System
	Progesterone-mediated oocyte maturation
		CDC27
		SPDYA
		ADCY9
		CCNA1
	Insulin signaling pathway
		CRK
		PCK2
		PRKAA1
		PHKA1
		IRS4
		FLOT2
	Adipocytokine signaling pathway
		ACSBG1
		PCK2
		LEPR
		ADIPOQ
		PRKAA1
		IRS4
	PPAR signaling pathway
		ACSBG1
		PCK2
		ADIPOQ
		FABP7
		PLTP
	GnRH signaling pathway
		ADCY9
		PRKCA
	Melanogenesis
		ADCY9
		WNT5B
		PRKCA
Excretory System
	Proximal tubule bicarbonate reclamation
		PCK2
		ATP1B2
		ATP1A2
		GLS
	Aldosterone-regulated sodium reabsorption
		ATP1B2
		ATP1A2
		IRS4
		NR3C2
		PRKCA
	Endocrine and other factor-regulated calcium reabsorption
		ATP1B2
		ATP1A2
		ADCY9
		PRKCA
	Vasopressin-regulated water reabsorption
		ADCY9
		AQP2
Circulatory System
	Cardiac muscle contraction
		ATP1B2
		ATP1A2
	Vascular smooth muscle contraction
		ADCY9
		PRKCA
Environmental Adaptation
	Circadian rhythm - mammal
		FBXW11

## Sheet: Enviromental Information
Environmental Information Processing
Signal Transduction
	Wnt signaling pathway
		PPP2R5C
		FBXW11
		SMAD4
		WNT5B
		PRKCA
	MAPK signaling pathway
		TGFB1
		FGF12
		CACNA1B
		CRK
		FGFR1
		PRKCA
		MAP4K3
		MAP3K11
	TGF-beta signaling pathway
		TGFB1
		SMAD5
		LTBP1
		SMAD4
		BMP4
	mTOR signaling pathway
		ULK2
		PRKAA1
		HIF1A
	Calcium signaling pathway
		PDE1A
		CACNA1B
		GNAL
		HTR2A
		ERBB4
		ADCY9
		PHKA1
		PDE1B
		PRKCA
		NOS2A
	ErbB signaling pathway
		CRK
		ERBB4
		CDKN1B
		PRKCA
	Phosphatidylinositol signaling system
		DGKI
		PRKCA
		INPP4B
	Jak-STAT signaling pathway
		LEPR
		LIF
	Hedgehog signaling pathway
		FBXW11
		WNT5B
		BMP4
	VEGF signaling pathway										"Ssc.8107.1.A1_at"	also endocrine system
		PRKCA
Signaling Molecules and Interaction
	Cytokine-cytokine receptor interaction
		TGFB1
		CCL8
		LEPR										ENTODOS
		LIF
		PDGFD
		BMP4
	Neuroactive ligand-receptor interaction										"Ssc.6966.3.S1_a_at"
		HTR2A
		LEPR
		SSTR2
		NMBR
		GABBR2
		OPRL1
		GRM7
		C5AR1
	ECM-receptor interaction
		ITGB4
		IBSP
		COL11A1
	Cell adhesion molecules (CAMs)
		CLDN10
		CADM1
Membrane Transport
	ABC transporters
		ABCB11
		ABCB1

## Sheet: Cellular processes
Cellular Processes
Cell Growth and Death
	Oocyte meiosis
		PPP2R5C
		CDC27
		SPDYA
		FBXW11
		ADCY9
	Cell cycle
		TGFB1
		CDC27
		WEE1
		CDKN1B
		SMAD4
		CCNA1
		MCM5
		ATM
		ATM
	p53 signaling pathway
		RRM2B
		ATM
		ATM
	Apoptosis
		MYD88
		DFFA
		ATM
		ATM
Transport and Catabolism
	Endocytosis
		TGFB1
		EHD4
		ERBB4
		PSD4
		EPS15
	Regulation of autophagy
		ULK2
		PRKAA1
		ATG5
	Phagosome
		MARCO
		SFTPD
		SEC61G
	Lysosome
		PSAP
		SUMF1
		CTNS
		ACP2
	Peroxisome
		NOS2A
Cell Motility
	Regulation of actin cytoskeleton
		RDX
		FGF12
		CRK
		ITGB4
		FGFR1
		DOCK1
		PDGFD
		VAV2
Cell Communication
	Adherens junction
		FARP2
		CTNNA3
		FGFR1
		SMAD4
	Focal adhesion
		CRK
		ITGB4
		IBSP
		DOCK1
		COL11A1
		PDGFD
		PRKCA
		VAV2
	Tight junction
		CTNNA3
		MYH1
		CLDN10
		PRKCA
	Gap junction
		HTR2A
		ADCY9
		PDGFD
		PRKCA
